# Supplementary material for: Occurrence of type VI secretion system effector genes in longitudinal isolates of P. aeruginosa from people with cystic fibrosis
Source: Microb Genom. 2025 Nov 7;11(11):001555. doi: 10.1099/mgen.0.001555 (PMC12594252; doi:10.1099/mgen.0.001555)
Supplement: Uncited Supplementary Material 2. [file mgen-11-01555-s002.xlsx]

## Sheet: Overview Supplementary Tables
Supplementary Table	Description
Table S1	P. aeruginosa isolates of the collection from Copenhagen, Denmark (n=473) used in this study.
Table S2	P. aeruginosa isolates of the collection from London, United Kingdom (n=52) used in this study.
Table S3	Overview of T6SS apparatus genes.
Table S4	Overview of T6SS effectors known in P. aeruginosa.
Table S5	Presence or absence of T6SS apparatus gene clusters in isolates from the Copenhagen collection (n=462).
Table S6	Effector sets of isolates from the Copenhagen collection (n=462).
Table S7	Overview of known T6SS regulatory genes.
Table S8	Isolates used for analysis of regulatory genes.
Table S9	Distance matrices of regulatory genes. Indicated are pairwise nucleotide identities.
Table S10	breseq analysis of regulatory genes in isolates of clone type DK03 in patients PID31159 and PID43352.
Table S11	Information on infection trajectory of pwCF in this isolate collection.
Table S12	Information on effector genes of clone types used for infection analysis for Figure 2.
Table S13	Results of statistical analysis of testing for differences in number of T6SS effectors between strong infectors, weak infectors, and colonisers (see Figure 2c and d).
Table S14	Results from testing for differences in occurrence between strong infectors, weak infectors and colonisers (Qui-square test results for Figure 2e).
Table S15	Results from breseq analysis comparing CPH_421 to CPH_433
Table S16	Genes missing in later isolates of DK13 of patient PID83337 compared to the first isolate (CPH_122).
Table S17	Genes missing in later isolates of DK18 of patient PID80224 compared to the first isolate (CPH_414).
Table S18	Effector presence absence for isolates of London collection (Robinson et al.)
Table S19	Results from Fisher's exact test testing for significant differences in effector occurrence between the isolate collection from Copenhagen and London.
Table S20	Results from quality control of P. aeruginosa isolates of the collection from Copenhagen, Denmark (n=473).
Table S21	Results from quality control of P. aeruginosa isolates of the collection from London (n=52).
Table S22	One representative isolate per clone type as used for Supplementary Figures 5, 6 and 18, and presence and absence of the three T6SS apparatus gene clusters, H1-, H2-, and H3-T6SS, and their effector genes.

## Sheet: Table S1
Table S1. P. aeruginosa isolates of the collection from Copenhagen, Denmark (n=473) used in this study.
Sequence ID	Patient ID	Sampling date	Clone type	SRA_number
CPH_396	PID20509	2011-06-06	DK45	ERS402726
CPH_393	PID20509	2011-06-15	DK45	ERS402723
CPH_394	PID20509	2011-07-12	DK45	ERS402724
CPH_395	PID20509	2011-12-06	DK45	ERS402725
CPH_122	PID83337	2005-11-10	DK13	ERS402421
CPH_120	PID83337	2007-10-22	DK13	ERS402419
CPH_121	PID83337	2007-10-22	DK13	ERS402420
CPH_111	PID83337	2008-01-16	DK13	ERS402407
CPH_112	PID83337	2008-04-03	DK13	ERS402408
CPH_117	PID83337	2008-04-03	DK13	ERS402414
CPH_118	PID83337	2008-04-03	DK13	ERS402415
CPH_119	PID83337	2008-04-03	DK13	ERS402416
CPH_115	PID83337	2010-01-14	DK13	ERS402412
CPH_114	PID83337	2010-09-16	DK13	ERS402411
CPH_110	PID83337	2010-10-06	DK13	ERS402406
CPH_113	PID83337	2010-10-06	DK13	ERS402410
CPH_116	PID83337	2012-05-16	DK13	ERS402413
CPH_LRJ06	PID83337	2012-12-05	DK13	ERS402842
CPH_LRJ07	PID83337	2012-12-05	DK13	ERS402843
CPH_77	PID20336	2006-05-08	DK09	ERS402800
CPH_76	PID20336	2006-08-29	DK09	ERS402799
CPH_78	PID20336	2007-11-06	DK09	ERS402801
CPH_79	PID20336	2007-11-06	DK09	ERS402802
CPH_80	PID20336	2008-03-05	DK09	ERS402803
CPH_84	PID20336	2008-08-12	DK09	ERS402809
CPH_85	PID20336	2008-08-12	DK09	ERS402810
CPH_81	PID20336	2008-09-18	DK09	ERS402804
CPH_81_1	PID20336	2008-09-18	DK09	ERS402805
CPH_82	PID20336	2008-09-18	DK09	ERS402806
CPH_82_1	PID20336	2008-09-18	DK09	ERS402807
CPH_83	PID20336	2008-12-15	DK09	ERS402808
CPH_87	PID20336	2009-06-22	DK09	ERS402812
CPH_91	PID20336	2009-06-22	DK09	ERS402816
CPH_88	PID20336	2009-08-24	DK09	ERS402813
CPH_86	PID20336	2010-04-29	DK09	ERS402811
CPH_89	PID20336	2010-07-01	DK09	ERS402814
CPH_90	PID20336	2010-07-01	DK09	ERS402815
CPH_LRJ14	PID20336	2013-01-02	DK09	ERS402846
CPH_LRJ15	PID20336	2013-01-02	DK09	ERS402847
CPH_95	PID76609	2006-04-04	DK12	ERS402820
CPH_96	PID76609	2007-05-14	DK12	ERS402821
CPH_LRJ18	PID76609	2007-10-29	DK12	ERS402850
CPH_100	PID76609	2008-03-31	DK12	ERS402396
CPH_98	PID76609	2008-03-31	DK12	ERS402823
CPH_99	PID76609	2008-03-31	DK12	ERS402824
CPH_97	PID76609	2008-04-14	DK12	ERS402822
CPH_101	PID76609	2008-09-22	DK12	ERS402397
CPH_102	PID76609	2009-04-20	DK12	ERS402398
CPH_103	PID76609	2009-04-20	DK12	ERS402399
CPH_LRJ20	PID76609	2010-01-22	DK12	ERS402852
CPH_LRJ19	PID76609	2010-07-05	DK12	ERS402851
CPH_108	PID76609	2010-10-11	DK12	ERS402404
CPH_104	PID76609	2010-10-28	DK12	ERS402400
CPH_105	PID76609	2010-10-28	DK12	ERS402401
CPH_106	PID76609	2010-10-28	DK12	ERS402402
CPH_107	PID76609	2010-10-28	DK12	ERS402403
CPH_109	PID76609	2012-06-12	DK12	ERS402405
CPH_LRJ08	PID76609	2012-11-29	DK12	ERS402844
CPH_LRJ09	PID76609	2013-04-17	DK12	ERS402845
CPH_135	PID30948	2008-07-16	DK15	ERS402439
CPH_136	PID30948	2009-01-06	DK15	ERS402440
CPH_136_1	PID30948	2009-01-06	DK15	ERS402441
CPH_139	PID30948	2010-12-21	DK15	ERS402445
CPH_147	PID30948	2011-01-09	DK15	ERS402456
CPH_148	PID30948	2011-01-09	DK15	ERS402457
CPH_140	PID30948	2011-03-29	DK15	ERS402447
CPH_140_1	PID30948	2011-03-29	DK15	ERS402448
CPH_145	PID30948	2011-03-29	DK15	ERS402454
CPH_137	PID30948	2012-01-18	DK15	ERS402442
CPH_138	PID30948	2012-01-18	DK15	ERS402443
CPH_138_1	PID30948	2012-01-18	DK15	ERS402444
CPH_141	PID30948	2012-04-12	DK15	ERS402449
CPH_134	PID30948	2012-06-28	DK15	ERS402438
CPH_146	PID30948	2012-06-28	DK15	ERS402455
CPH_142	PID30948	2012-10-24	DK15	ERS402451
CPH_143	PID30948	2012-10-24	DK15	ERS402452
CPH_LRJ16	PID30948	2013-04-19	DK15	ERS402848
CPH_LRJ17	PID30948	2013-04-19	DK15	ERS402849
CPH_293	PID38603	2002-09-02	DK37	ERS402614
CPH_294	PID38603	2006-09-06	DK06	ERS402615
CPH_295	PID38603	2006-09-06	DK06	ERS402616
CPH_296	PID38603	2007-03-07	DK06	ERS402617
CPH_297	PID38603	2007-10-10	DK06	ERS402618
CPH_298	PID38603	2008-06-04	DK06	ERS402619
CPH_299	PID38603	2009-02-23	DK06	ERS402620
CPH_300	PID38603	2009-10-05	DK06	ERS402622
CPH_301	PID38603	2010-05-04	DK06	ERS402623
CPH_304	PID38603	2010-05-04	DK06	ERS402626
CPH_302	PID38603	2010-10-04	DK06	ERS402624
CPH_303	PID38603	2010-10-04	DK06	ERS402625
CPH_305	PID38603	2012-11-06	DK06	ERS402627
CPH_306	PID38603	2012-11-06	DK06	ERS402628
CPH_307	PID38603	2012-11-06	DK06	ERS402629
CPH_182	PID35550	2005-05-23	DK21	ERS402499
CPH_181	PID35550	2005-11-08	DK21	ERS402498
CPH_180	PID35550	2006-06-13	DK21	ERS402496
CPH_180_1	PID35550	2006-06-13	DK21	ERS402497
CPH_179	PID35550	2006-07-26	DK21	ERS402494
CPH_178	PID35550	2009-01-12	DK22	ERS402493
CPH_177	PID35550	2010-03-02	DK23	ERS402492
CPH_173	PID35550	2012-08-08	DK24	ERS402488
CPH_174	PID35550	2012-08-08	DK24	ERS402489
CPH_183	PID35550	2012-10-08	DK24	ERS402500
CPH_184	PID35550	2012-10-08	DK24	ERS402501
CPH_175	PID35550	2012-11-19	DK24	ERS402490
CPH_176	PID35550	2012-11-19	DK24	ERS402491
CPH_220	PID60932	2009-02-24	DK31	ERS402544
CPH_221	PID60932	2009-03-23	DK31	ERS402545
CPH_222	PID60932	2009-12-14	DK31	ERS402546
CPH_219	PID60932	2010-06-01	DK31	ERS402541
CPH_217	PID60932	2011-02-28	DK31	ERS402539
CPH_218	PID60932	2011-06-20	DK31	ERS402540
CPH_216	PID60932	2012-06-27	DK31	ERS402538
CPH_23	PID09574	2007-09-05	DK04	ERS402554
CPH_6_2	PID09574	2007-09-05	DK04	ERS402791
CPH_75	PID09574	2007-09-05	DK04	ERS402798
CPH_37	PID09574	2007-10-23	DK04	ERS402698
CPH_38	PID09574	2008-02-27	DK04	ERS402708
CPH_30	PID09574	2008-10-23	DK04	ERS402621
CPH_22	PID09574	2009-06-21	DK04	ERS402542
CPH_24	PID09574	2009-11-24	DK04	ERS402558
CPH_39	PID09574	2011-03-23	DK04	ERS402719
CPH_29_1	PID09574	2011-10-04	DK04	ERS402612
CPH_31	PID09574	2011-11-08	DK04	ERS402632
CPH_21	PID09574	2011-11-15	DK04	ERS402531
CPH_28	PID09574	2011-11-15	DK04	ERS402599
CPH_41	PID09574	2011-12-13	DK04	ERS402741
CPH_40	PID09574	2012-02-27	DK04	ERS402730
CPH_27	PID09574	2012-05-02	DK05	ERS402588
CPH_26	PID09574	2012-06-12	DK04	ERS402578
CPH_LRJ01_2	PID09574	2013-01-03	DK04	ERS402837
CPH_LRJ02	PID09574	2013-01-03	DK04	ERS402838
CPH_194	PID08309	2008-11-13	DK12	ERS402512
CPH_195	PID08309	2008-11-13	DK12	ERS402513
CPH_193	PID08309	2008-11-19	DK12	ERS402511
CPH_192	PID08309	2009-04-27	DK25	ERS402510
CPH_190	PID08309	2010-01-18	DK25	ERS402508
CPH_191	PID08309	2010-01-18	DK25	ERS402509
CPH_189	PID08309	2010-08-30	DK25	ERS402506
CPH_188	PID08309	2011-08-15	DK26	ERS402505
CPH_187	PID08309	2011-10-31	DK33	ERS402504
CPH_185	PID08309	2012-10-01	DK25	ERS402502
CPH_186	PID08309	2012-10-01	DK25	ERS402503
CPH_254	PID75754	2006-03-13	DK35	ERS402571
CPH_256	PID75754	2006-03-20	DK35	ERS402573
CPH_260	PID75754	2007-01-10	DK35	ERS402579
CPH_261	PID75754	2007-04-24	DK35	ERS402580
CPH_257	PID75754	2007-11-08	DK35	ERS402574
CPH_258	PID75754	2007-11-08	DK35	ERS402575
CPH_259	PID75754	2007-11-08	DK35	ERS402576
CPH_259_1	PID75754	2007-11-08	DK35	ERS402577
CPH_262	PID75754	2007-11-08	DK35	ERS402581
CPH_264	PID75754	2007-11-08	DK35	ERS402582
CPH_265	PID75754	2007-11-08	DK35	ERS402583
CPH_266	PID75754	2007-11-08	DK35	ERS402584
CPH_250	PID75754	2010-02-09	DK34	ERS402569
CPH_255	PID75754	2012-03-01	DK35	ERS402572
CPH_253	PID75754	2012-08-07	DK35	ERS402570
CPH_132	PID35193	2008-05-19	DK14	ERS402436
CPH_131	PID35193	2009-09-10	DK14	ERS402434
CPH_130	PID35193	2010-07-06	DK14	ERS402433
CPH_128	PID35193	2011-02-09	DK14	ERS402430
CPH_129	PID35193	2011-02-10	DK14	ERS402431
CPH_126	PID35193	2011-05-11	DK14	ERS402426
CPH_126_1	PID35193	2011-05-11	DK14	ERS402427
CPH_127	PID35193	2011-05-11	DK14	ERS402428
CPH_127_1	PID35193	2011-05-11	DK14	ERS402429
CPH_124	PID35193	2011-08-30	DK14	ERS402423
CPH_124_1	PID35193	2011-08-30	DK14	ERS402424
CPH_125	PID35193	2011-09-12	DK14	ERS402425
CPH_123	PID35193	2012-03-13	DK14	ERS402422
CPH_133	PID35193	2012-03-13	DK14	ERS402437
CPH_434	PID12139	2005-06-28	DK53	ERS402772
CPH_433	PID12139	2006-05-01	DK01	ERS402771
CPH_427_1	PID12139	2006-08-29	DK01	ERS402765
CPH_427	PID12139	2006-08-29	DK15	ERS402764
CPH_428	PID12139	2006-08-29	DK53	ERS402766
CPH_437	PID12139	2007-01-11	DK53	ERS402775
CPH_437_1	PID12139	2007-01-11	DK53	ERS402776
CPH_436	PID12139	2007-01-30	DK15	ERS402774
CPH_432	PID12139	2007-06-12	DK01	ERS402770
CPH_431	PID12139	2007-06-12	DK53	ERS402769
CPH_438	PID12139	2007-10-30	DK01	ERS402777
CPH_435	PID12139	2008-10-20	DK01	ERS402773
CPH_420	PID12139	2009-03-26	DK01	ERS402756
CPH_419	PID12139	2010-06-02	DK01	ERS402754
CPH_418	PID12139	2010-06-02	DK53	ERS402753
CPH_439_1	PID12139	2010-09-03	DK15	ERS402779
CPH_439	PID12139	2010-09-03	DK53	ERS402778
CPH_429	PID12139	2010-11-01	DK01	ERS402767
CPH_430	PID12139	2010-11-01	DK53	ERS402768
CPH_423	PID12139	2011-02-24	DK15	ERS402759
CPH_423_1	PID12139	2011-02-24	DK53	ERS402760
CPH_424	PID12139	2011-02-24	DK53	ERS402761
CPH_425	PID12139	2011-09-28	DK01	ERS402762
CPH_426	PID12139	2011-09-28	DK53	ERS402763
CPH_421	PID12139	2012-05-30	DK01	ERS402757
CPH_422	PID12139	2012-05-30	DK53	ERS402758
CPH_Ii	PID16905	2006-09-05	DK17	ERS402833
CPH_R	PID16905	2007-01-29	DK17	ERS402861
CPH_A	PID16905	2008-01-23	DK17	ERS402825
CPH_NA10	PID16905	2008-01-23	DK17	ERS402855
CPH_NA11	PID16905	2008-01-23	DK17	ERS402856
CPH_Q	PID16905	2008-01-23	DK17	ERS402860
CPH_P	PID16905	2008-10-21	DK17	ERS402859
CPH_B	PID16905	2008-10-22	DK17	ERS402826
CPH_D	PID16905	2008-10-22	DK17	ERS402828
CPH_E	PID16905	2008-10-22	DK17	ERS402829
CPH_G	PID16905	2008-10-22	DK17	ERS402831
CPH_H	PID16905	2008-10-22	DK17	ERS402832
CPH_K	PID16905	2008-10-22	DK17	ERS402835
CPH_S	PID16905	2008-10-22	DK17	ERS402862
CPH_T	PID16905	2008-10-22	DK17	ERS402863
CPH_C	PID16905	2011-04-05	DK17	ERS402827
CPH_J	PID16905	2011-04-05	DK17	ERS402834
CPH_L	PID16905	2011-04-05	DK17	ERS402836
CPH_M	PID16905	2011-04-05	DK17	ERS402853
CPH_O	PID16905	2011-04-05	DK17	ERS402858
CPH_U	PID16905	2011-04-05	DK17	ERS402864
CPH_X	PID16905	2011-04-05	DK17	ERS402866
CPH_Y	PID16905	2011-04-05	DK17	ERS402867
CPH_Z	PID16905	2011-04-05	DK17	ERS402868
CPH_F	PID16905	2012-04-18	DK17	ERS402830
CPH_N	PID16905	2012-04-18	DK17	ERS402854
CPH_NA31	PID16905	2012-04-18	DK17	ERS402857
CPH_V	PID16905	2012-04-18	DK17	ERS402865
CPH_373	PID67941	2009-10-15	DK43	ERS402702
CPH_372	PID67941	2010-10-12	DK43	ERS402701
CPH_371	PID67941	2011-05-30	DK42	ERS402700
CPH_370	PID67941	2011-06-01	DK42	ERS402699
CPH_156	PID08136	2006-07-04	DK19	ERS402467
CPH_152	PID08136	2007-01-31	DK19	ERS402462
CPH_153	PID08136	2007-07-04	DK19	ERS402464
CPH_154	PID08136	2007-07-04	DK19	ERS402465
CPH_155	PID08136	2007-08-20	DK19	ERS402466
CPH_150	PID08136	2008-02-07	DK19	ERS402460
CPH_151	PID08136	2008-02-07	DK19	ERS402461
CPH_149	PID08136	2008-09-10	DK19	ERS402458
CPH_149_1	PID08136	2008-09-10	DK19	ERS402459
CPH_160	PID08136	2008-09-10	DK19	ERS402472
CPH_158	PID08136	2009-02-26	DK19	ERS402469
CPH_159	PID08136	2009-10-29	DK19	ERS402470
CPH_167	PID08136	2010-05-25	DK19	ERS402481
CPH_168	PID08136	2010-05-25	DK19	ERS402482
CPH_169	PID08136	2010-05-25	DK19	ERS402483
CPH_170	PID08136	2010-05-25	DK19	ERS402485
CPH_171	PID08136	2010-05-25	DK19	ERS402486
CPH_172	PID08136	2010-05-25	DK19	ERS402487
CPH_157	PID08136	2010-11-18	DK19	ERS402468
CPH_165	PID08136	2011-03-18	DK02	ERS402479
CPH_166	PID08136	2011-03-18	DK20	ERS402480
CPH_163	PID08136	2012-03-28	DK19	ERS402476
CPH_163_1	PID08136	2012-03-28	DK19	ERS402477
CPH_164	PID08136	2012-03-28	DK19	ERS402478
CPH_161	PID08136	2012-08-06	DK19	ERS402473
CPH_161_1	PID08136	2012-08-06	DK19	ERS402474
CPH_162	PID08136	2012-08-06	DK19	ERS402475
CPH_317	PID31159	2007-07-02	DK03	ERS402641
CPH_318	PID31159	2007-07-02	DK03	ERS402642
CPH_318_1	PID31159	2007-07-02	DK03	ERS402643
CPH_319	PID31159	2007-09-27	DK03	ERS402644
CPH_315	PID31159	2007-11-19	DK03	ERS402639
CPH_320	PID31159	2007-11-19	DK03	ERS402646
CPH_321	PID31159	2007-11-19	DK03	ERS402647
CPH_322	PID31159	2007-11-19	DK03	ERS402648
CPH_313	PID31159	2008-02-14	DK03	ERS402637
CPH_314	PID31159	2008-02-14	DK03	ERS402638
CPH_316	PID31159	2008-10-09	DK03	ERS402640
CPH_311	PID31159	2009-11-24	DK03	ERS402634
CPH_311_1	PID31159	2009-11-24	DK03	ERS402635
CPH_312	PID31159	2009-11-24	DK03	ERS402636
CPH_308	PID31159	2010-09-30	DK03	ERS402630
CPH_309	PID31159	2011-05-03	DK03	ERS402631
CPH_310_1	PID31159	2011-05-03	DK03	ERS402633
CPH_34	PID00037	2010-10-27	DK06	ERS402666
CPH_35	PID00037	2010-10-27	DK06	ERS402677
CPH_36	PID00037	2011-01-19	DK06	ERS402687
CPH_33	PID00037	2011-03-16	DK06	ERS402656
CPH_13	PID00037	2011-06-08	DK06	ERS402432
CPH_13_1	PID00037	2011-06-08	DK06	ERS402435
CPH_25	PID00037	2011-06-08	DK06	ERS402568
CPH_7_2	PID00037	2011-09-07	DK06	ERS402797
CPH_10	PID00037	2011-11-10	DK06	ERS402395
CPH_11_2	PID00037	2011-11-10	DK06	ERS402409
CPH_14	PID00037	2011-12-22	DK06	ERS402446
CPH_14_1	PID00037	2011-12-22	DK06	ERS402450
CPH_12	PID00037	2012-01-25	DK06	ERS402417
CPH_15_2	PID00037	2012-07-04	DK06	ERS402463
CPH_LRJ03	PID00037	2012-11-21	DK06	ERS402839
CPH_LRJ04	PID00037	2013-05-22	DK06	ERS402840
CPH_19	PID51036	2011-11-21	DK07	ERS402507
CPH_20	PID51036	2011-11-28	DK07	ERS402518
CPH_18	PID51036	2012-02-20	DK07	ERS402495
CPH_17	PID51036	2012-03-19	DK07	ERS402484
CPH_16	PID51036	2012-06-21	DK07	ERS402471
CPH_LRJ05	PID51036	2013-05-22	DK07	ERS402841
CPH_94	PID21992	2011-12-06	DK10	ERS402819
CPH_92	PID21992	2012-05-14	DK11	ERS402817
CPH_93	PID21992	2012-08-14	DK11	ERS402818
CPH_417	PID80224	2007-12-17	DK19	ERS402752
CPH_416	PID80224	2008-11-10	DK19	ERS402751
CPH_415	PID80224	2009-12-01	DK19	ERS402750
CPH_414	PID80224	2011-07-12	DK18	ERS402749
CPH_413	PID80224	2011-09-12	DK18	ERS402747
CPH_413_1	PID80224	2011-09-12	DK18	ERS402748
CPH_412	PID80224	2012-04-26	DK18	ERS402745
CPH_412_1	PID80224	2012-04-26	DK18	ERS402746
CPH_440	PID80224	2012-04-26	DK18	ERS402780
CPH_411	PID80224	2012-11-06	DK18	ERS402744
CPH_1_2	PID43352	2009-11-09	DK03	ERS402418
CPH_2_2	PID43352	2010-06-21	DK03	ERS402543
CPH_4_2	PID43352	2010-11-15	DK03	ERS402755
CPH_3_2	PID43352	2011-01-05	DK03	ERS402645
CPH_54	PID43352	2011-06-16	DK03	ERS402781
CPH_55	PID43352	2011-06-16	DK03	ERS402782
CPH_56	PID43352	2011-06-16	DK03	ERS402783
CPH_57	PID43352	2011-06-16	DK03	ERS402784
CPH_58	PID43352	2011-06-16	DK03	ERS402785
CPH_323	PID67971	2006-08-10	DK30	ERS402649
CPH_324	PID67971	2008-08-13	DK46	ERS402650
CPH_328	PID67971	2009-01-26	DK46	ERS402654
CPH_325	PID67971	2011-09-26	DK36	ERS402651
CPH_329	PID67971	2012-07-02	DK36	ERS402655
CPH_327	PID67971	2012-10-23	DK36	ERS402653
CPH_326	PID67971	2012-12-11	DK36	ERS402652
CPH_338	PID02938	2007-07-26	DK19	ERS402664
CPH_336	PID02938	2009-08-11	DK44	ERS402662
CPH_337	PID02938	2009-10-06	DK44	ERS402663
CPH_332	PID02938	2010-04-28	DK44	ERS402658
CPH_330	PID02938	2010-08-31	DK44	ERS402657
CPH_333	PID02938	2010-08-31	DK44	ERS402659
CPH_334	PID02938	2010-08-31	DK44	ERS402660
CPH_335	PID02938	2010-08-31	DK44	ERS402661
CPH_339	PID15859	2005-05-18	DK47	ERS402665
CPH_349	PID15859	2007-01-16	DK38	ERS402676
CPH_346	PID15859	2009-06-08	DK19	ERS402673
CPH_347	PID15859	2009-12-16	DK19	ERS402674
CPH_348	PID15859	2009-12-16	DK19	ERS402675
CPH_340	PID15859	2010-08-24	DK48	ERS402667
CPH_341	PID15859	2011-02-07	DK49	ERS402668
CPH_342	PID15859	2012-10-23	DK19	ERS402669
CPH_343	PID15859	2012-11-02	DK19	ERS402670
CPH_344	PID15859	2012-11-02	DK19	ERS402671
CPH_345	PID15859	2012-11-02	DK19	ERS402672
CPH_355	PID46516	2006-09-27	DK39	ERS402682
CPH_353	PID46516	2011-08-08	DK08	ERS402680
CPH_352	PID46516	2011-10-31	DK08	ERS402679
CPH_356	PID46516	2012-01-17	DK40	ERS402683
CPH_357	PID46516	2012-01-17	DK40	ERS402684
CPH_354	PID46516	2012-05-07	DK08	ERS402681
CPH_351	PID46516	2012-10-17	DK08	ERS402678
CPH_381	PID79984	2005-07-29	DK40	ERS402710
CPH_366	PID79984	2008-01-08	DK41	ERS402694
CPH_367	PID79984	2008-01-08	DK41	ERS402695
CPH_368	PID79984	2008-05-28	DK41	ERS402696
CPH_358	PID79984	2009-05-18	DK41	ERS402685
CPH_359	PID79984	2009-05-18	DK41	ERS402686
CPH_360	PID79984	2009-05-18	DK41	ERS402688
CPH_361	PID79984	2009-05-18	DK41	ERS402689
CPH_380	PID79984	2010-03-17	DK41	ERS402709
CPH_369	PID79984	2010-05-31	DK41	ERS402697
CPH_378	PID79984	2011-01-25	DK41	ERS402706
CPH_379	PID79984	2011-01-25	DK41	ERS402707
CPH_374	PID79984	2011-10-25	DK41	ERS402703
CPH_375	PID79984	2011-10-25	DK41	ERS402704
CPH_377	PID79984	2012-03-07	DK41	ERS402705
CPH_362	PID79984	2012-08-22	DK41	ERS402690
CPH_363	PID79984	2012-08-22	DK41	ERS402691
CPH_364	PID79984	2012-08-22	DK41	ERS402692
CPH_365	PID79984	2012-08-22	DK41	ERS402693
CPH_410	PID51508	2007-06-25	DK36	ERS402742
CPH_410_1	PID51508	2007-06-25	DK36	ERS402743
CPH_397	PID51508	2008-04-22	DK36	ERS402727
CPH_408	PID51508	2008-11-24	DK36	ERS402739
CPH_409	PID51508	2008-11-24	DK36	ERS402740
CPH_398	PID51508	2009-03-04	DK06	ERS402728
CPH_399	PID51508	2009-07-14	DK36	ERS402729
CPH_407	PID51508	2010-02-08	DK36	ERS402738
CPH_400	PID51508	2010-03-16	DK36	ERS402731
CPH_401	PID51508	2010-03-16	DK36	ERS402732
CPH_402	PID51508	2010-03-16	DK36	ERS402733
CPH_403	PID51508	2010-03-16	DK36	ERS402734
CPH_404	PID51508	2010-03-16	DK36	ERS402735
CPH_406	PID51508	2011-08-09	DK52	ERS402737
CPH_405	PID51508	2011-10-04	DK52	ERS402736
CPH_224	PID52119	2007-02-19	DK32	ERS402548
CPH_225	PID52119	2008-04-28	DK32	ERS402549
CPH_226	PID52119	2008-08-12	DK32	ERS402550
CPH_229	PID52119	2009-07-20	DK32	ERS402553
CPH_227	PID52119	2009-09-07	DK32	ERS402551
CPH_228	PID52119	2009-09-07	DK32	ERS402552
CPH_237	PID52119	2010-02-01	DK32	ERS402556
CPH_235	PID52119	2010-06-01	DK32	ERS402555
CPH_239	PID52119	2010-06-01	DK32	ERS402557
CPH_240	PID52119	2011-06-01	DK32	ERS402559
CPH_241	PID52119	2011-06-01	DK32	ERS402560
CPH_241_1	PID52119	2011-06-01	DK32	ERS402561
CPH_242	PID52119	2011-06-01	DK32	ERS402562
CPH_243	PID52119	2011-08-17	DK32	ERS402563
CPH_244	PID52119	2011-08-17	DK32	ERS402564
CPH_245	PID52119	2012-08-17	DK32	ERS402565
CPH_246	PID52119	2012-08-17	DK32	ERS402566
CPH_247	PID52119	2012-08-17	DK32	ERS402567
CPH_66	PID23844	2010-09-15	DK08	ERS402795
CPH_64	PID23844	2010-10-18	DK08	ERS402793
CPH_59	PID23844	2010-11-09	DK08	ERS402786
CPH_60	PID23844	2010-11-17	DK08	ERS402787
CPH_60_1	PID23844	2010-11-17	DK08	ERS402788
CPH_65	PID23844	2011-01-04	DK08	ERS402794
CPH_61	PID23844	2011-05-25	DK08	ERS402789
CPH_62	PID23844	2011-10-10	DK08	ERS402790
CPH_67	PID23844	2012-03-07	DK08	ERS402796
CPH_63	PID23844	2012-07-03	DK08	ERS402792
CPH_272	PID43260	2012-04-24	DK26	ERS402591
CPH_271	PID43260	2012-05-22	DK26	ERS402590
CPH_270	PID43260	2012-07-03	DK26	ERS402589
CPH_273	PID43260	2012-08-29	DK26	ERS402592
CPH_269	PID43260	2012-11-06	DK26	ERS402587
CPH_267	PID43260	2012-11-13	DK26	ERS402585
CPH_268	PID43260	2012-11-13	DK26	ERS402586
CPH_274	PID43260	2012-12-05	DK26	ERS402593
CPH_275	PID43260	2012-12-05	DK26	ERS402594
CPH_205	PID61790	2004-11-24	DK27	ERS402526
CPH_204	PID61790	2005-05-02	DK27	ERS402525
CPH_203	PID61790	2005-11-07	DK27	ERS402523
CPH_203_1	PID61790	2005-11-07	DK27	ERS402524
CPH_202	PID61790	2006-03-21	DK28	ERS402522
CPH_201	PID61790	2006-12-21	DK27	ERS402520
CPH_201_1	PID61790	2006-12-21	DK27	ERS402521
CPH_199	PID61790	2007-05-29	DK29	ERS402517
CPH_200	PID61790	2007-05-29	DK30	ERS402519
CPH_196	PID61790	2008-06-03	DK29	ERS402514
CPH_197	PID61790	2008-12-01	DK29	ERS402515
CPH_198	PID61790	2008-12-01	DK29	ERS402516
CPH_214	PID61790	2009-07-27	DK27	ERS402536
CPH_215	PID61790	2009-07-27	DK29	ERS402537
CPH_210	PID61790	2010-03-23	DK29	ERS402532
CPH_211	PID61790	2010-03-23	DK29	ERS402533
CPH_212	PID61790	2010-06-30	DK29	ERS402534
CPH_213	PID61790	2010-06-30	DK29	ERS402535
CPH_209	PID61790	2010-11-26	DK29	ERS402530
CPH_208	PID61790	2011-06-20	DK29	ERS402529
CPH_207	PID61790	2011-10-28	DK29	ERS402528
CPH_223	PID61790	2012-03-07	DK27	ERS402547
CPH_206	PID61790	2012-03-07	DK29	ERS402527
CPH_276	PID30457	2009-04-22	DK36	ERS402595
CPH_277	PID30457	2009-10-26	DK36	ERS402596
CPH_284	PID30457	2010-03-01	DK36	ERS402604
CPH_283	PID30457	2010-07-20	DK36	ERS402603
CPH_279	PID30457	2010-09-15	DK36	ERS402598
CPH_280	PID30457	2010-09-15	DK36	ERS402600
CPH_281	PID30457	2010-09-15	DK36	ERS402601
CPH_278	PID30457	2010-10-14	DK36	ERS402597
CPH_282	PID30457	2010-12-20	DK36	ERS402602
CPH_288	PID30457	2011-03-15	DK36	ERS402608
CPH_289	PID30457	2011-03-15	DK36	ERS402609
CPH_287	PID30457	2011-09-06	DK36	ERS402607
CPH_292	PID30457	2011-09-06	DK36	ERS402613
CPH_290	PID30457	2011-11-28	DK36	ERS402610
CPH_291	PID30457	2011-11-28	DK36	ERS402611
CPH_285	PID30457	2012-11-07	DK36	ERS402605
CPH_286	PID30457	2012-11-07	DK36	ERS402606
CPH_390	PID42824	2006-03-15	DK06	ERS402720
CPH_391	PID42824	2006-03-24	DK06	ERS402721
CPH_392	PID42824	2006-03-24	DK06	ERS402722
CPH_389	PID42824	2006-10-03	DK06	ERS402718
CPH_388	PID42824	2007-07-24	DK51	ERS402717
CPH_386	PID42824	2009-07-08	DK50	ERS402715
CPH_387	PID42824	2009-08-31	DK50	ERS402716
CPH_382	PID42824	2012-11-20	DK26	ERS402711
CPH_383	PID42824	2012-12-07	DK26	ERS402712
CPH_384	PID42824	2012-12-07	DK26	ERS402713
CPH_385	PID42824	2012-12-07	DK26	ERS402714

## Sheet: Table S2
Table S2. P. aeruginosa isolates of the collection from London, United Kingdom (n=52) used in this study.
Sequence ID	Accession
PALA1	CP104254
PALA10	JAPEVK000000000
PALA11	CP106680
PALA12	CP106681
PALA13	CP106682
PALA14	CP106742
PALA15	CP106743
PALA16	CP106744
PALA17	CP106745
PALA18	JAOZVO000000000
PALA19	CP107029
PALA2	CP104865
PALA20	CP107064
PALA21	JAOVYS000000000
PALA22	CP107275
PALA23	CP109833
PALA24	CP110344
PALA25	CP109834
PALA26	CP109835
PALA27	JAOZVP000000000
PALA28	JAOZVQ000000000
PALA29	CP109843
PALA3	JAPEVM000000000
PALA30	CP110345
PALA32	CP109844
PALA33	CP109845
PALA34	CP109849
PALA35	CP110346
PALA36	CP110348
PALA37	CP109850
PALA38	CP111030/CP111031
PALA39	CP109920
PALA4	CP104866
PALA40	CP110349
PALA42	CP109931
PALA43	CP109932
PALA44	CP110350
PALA45	CP110351
PALA47	CP110352
PALA48	CP110353
PALA5	JAPEVL000000000
PALA50	CP111034/CP111035
PALA51	CP109851
PALA52	CP110347
PALA53	CP109856
PALA54	CP111032/CP111033
PALA55	CP109918
PALA56	CP109919
PALA6	CP104867
PALA7	CP104868
PALA8	CP104869
PALA9	CP104870

## Sheet: Table S3
Table S3. Overview of T6SS apparatus genes.
T6SS	Locus tag in PAO1	Gene name
H1-T6SS	PA0082	tssA1
	PA0083	tssB1
	PA0084	tssC1
	PA0087	tssE1
	PA0088	tssF1
	PA0089	tssG1
	PA0080	tssJ1
	PA0070	tssK1
	PA0078	tssL1
	PA0077	tssM1
	PA0090	clpV1
	PA0085	hcp1
H2-T6SS	PA1656	tssA2
	PA1657	tssB2
	PA1658	tssC2
	PA1659	tssE2
	PA1660	tssF2
	PA1661	tssG2
	PA1666	tssJ2
	PA1667	tssK2
	PA1668	tssL2
	PA1669	tssM2
	PA1662	clpV2
	PA1512	hcpA
	PA5267	hcpB
	PA0263	hcpC
H3-T6SS	PA2360	tssA3
	PA2365	tssB3
	PA2366	tssC3
	PA2368	tssE3
	PA2369	tssF3
	PA2370	tssG3
	JA2364	tssJ3
	PA2363	tssK3
	PA2362	tssL3
	PA2361	tssM3
	PA2371	clpV3
	PA2367	hcp3

## Sheet: Table S4
Table S4. Overview of T6SS effectors known in P. aeruginosa.
T6SS	Effector locus (strain)	Effector gene name(s)	Immunity gene locus (strain)	Immunity gene (if applicable)	References
H1-T6SS	PA1844 (PAO1)	tse1	PA1854 (PAO1)	tsi1	Hood et al.1, Russell et al.2, Silverman et al.3
	PA2702 (PAO1)	tse2	PA2703 (PAO1)	tsi2	Hood et al.1, Silverman et al.3
	PA3484 (PAO1)	tse3	PA2385 (PAO1)	tsi3	Hood et al.1, Russell et al.2, Hachani et al.4, Silverman et al.3
	PA2774 (PAO1)	tse4	PA2775 (PAO1)	tsi4	Whitney et al.5, Whitney et al.37
	PA2684 (PAO1)	tse5/rhsP1	PA2384.1 (PAO1)	tsi5	Hachani et al.7, Whitney et al.5, González-Magaña et al.8
	PA4163 (PAO1)	tse8	PA4164 (PAO1)	tsi8	Nolan et al.9
	PA0093 (PAO1)	tse6/tne1	PA0092 (PAO1)	tsi6	Whitney et al.5, Pissaridou and Allsopp et al.12
	PA14_01140 (PA14)	tas1	PA14_01130 (PAO1)	tis1	Ahmad et al.10
	PALA37_02120 (PALA37)*	tne3/tse6a	PALA37_02121 (PALA37)	tni3	Robinson et al.11
	PA0099 (PAO1)	tse7	PA0100 (PAO1)	tsi7	Hachani et al.7, Pissaridou and Allsopp et al.12
	Y880_05720 (PAK)	tse7a	Y880_05721 (PAK)	tsi7a	Hachani et al.7, Pissaridou and Allsopp et al.12
	PALA37_02114 (PALA37)*	tsd1/tse7b	PALA37_02113 (PALA37)	tsi7b	Robinson et al.11
H2-T6SS	PA1510 (PAO1)	tplE/tle4	PA1509 (PAO1)	tplI	Russell et al.13, Jiang et al.14
	PA1863 (PAO1)	modA	-	-	Wang et al.15
	PA2066* (PAO1)	-	-	-	Howard et al.16
	PA3290 (PAO1)	tle1	PA3191-92 (PAO1)	tli1a, tli1b	Barret et al.17, Russell et al.13
	PA3907 (PAO1)	tseT	PA3908 (PAO1)	tsiT	Burkinshaw et al.18
	PA4922 (PAO1)	azu	-	-	Han et al.19
	PA5089 (PAO1)	pldB/tle5b	PA5086-88 (PAO1)	tli5b1, tli5b2, tli5b3	Barret et al.17, Russell et al.13, Jiang et al.20, Wettstadt et al.21
	PA0260 (PAO1)	tle3	PA0261 (PAO1)	tl3	Russell et al.13, Berni et al.22, Wood et al.23
	PALA36_00282* (PALA36)	tle4b	PALA8_00264 (PAO1)	tli4b	Robinson et al.11
	PA0262 (PAO1)	vgrG2b	PA0261 (PAO1)	tli3	Sana et al.24, Berni et al.22, Wood et al.25
	PA0822 (PAO1)	tseV	PA0821 (PAO1)	tsiV	Wood et al.25, Wettstadt et al.21, Wang et al.26
	PA3487 (PAO1)	pldA/tle5a	PA3488 (PAO1)	tli5a	Wilderman et al.27, Russell et al.13, Spencer et al.28, Jiang et al.20
	PA14_43100 (PA14)	rhsP2	PA14_43100.1 (PA14)	rhsI2	Lesic et al.29, Hachani et al.7, Jones et al.30, Bullen et al.31
	PAKAF_03765 (PAK)	tle2/tseL	PAKAF_03766-67 (PAK)	tli2	Ren et al.32, Robinson et al.11
	PALA52_00191*	tspE1a	PALA52_00190 (PALA52)	tspI1a	Robinson et al.11
	PA5265 (PAO1)	tspE1b	PA5264 (PAO1)	tspI1b	Barret et al.17, Wettstadt et al.21, Rudzite et al.33, Robinson et al.11
	PA14_69520* (PA14)	tspE1c	PA14_69510 (PA14)	tspI1c	Robinson et al.11
H3-T6SS	PA0256* (PAO1)	-	-	-	Howard et al.16
	PA2374 (PAO1)	tseF	-	-	Lin et al.34, Li et al.35
	PA14_33970 (PA14)	tepB/tpe2	-	-	Yang et al.36, Robinson et al.11
*, Effector has not yet been experimentally validated; /, does not apply as target is extracellular; -, does not apply as cellular target has been experimentally validated; NA, not known
References
1	Hood, R. D. et al. A Type VI Secretion System of Pseudomonas aeruginosa Targets a Toxin to Bacteria. Cell Host Microbe 7, 25–37 (2010).
2	Russell, A. B. et al. Type VI secretion delivers bacteriolytic effectors to target cells. Nature 475, 343–347 (2011).
3	Silverman, J. M. et al. Haemolysin Coregulated Protein Is an Exported Receptor and Chaperone of Type VI Secretion Substrates. Mol. Cell 51, 584–593 (2013).
4	Hachani, A. et al. Type VI secretion system in Pseudomonas aeruginosa: Secretion and multimerization of VgrG proteins. J. Biol. Chem. 286, 12317–12327 (2011).
5	Whitney, J. C. et al. Genetically distinct pathways guide effector export through the type VI secretion system. Mol. Microbiol. 92, 529–542 (2014).
6	LaCourse, K. D. et al. Conditional toxicity and synergy drive diversity among antibacterial effectors. Nat. Microbiol. 3, 440–446 (2018).
7	Hachani, A., Allsopp, L. P., Oduko, Y. & Filloux, A. The VgrG proteins are ‘à la carte’ delivery systems for bacterial type VI effectors. J. Biol. Chem. 289, 17872–17884 (2014).
8	González-Magaña, A. et al. The P. aeruginosa effector Tse5 forms membrane pores disrupting the membrane potential of intoxicated bacteria. Commun. Biol. 5, 1189 (2022).
9	Nolan, L. M. et al. Identification of Tse8 as a Type VI secretion system toxin from Pseudomonas aeruginosa that targets the bacterial transamidosome to inhibit protein synthesis in prey cells. Nat. Microbiol. 6, 1199–1210 (2021).
10	Ahmad, S. et al. An interbacterial toxin inhibits target cell growth by synthesizing (p)ppApp. Nature 575, 674–678 (2019).
11	Robinson, L. A., Collins, A. C. Z., Murphy, R. A., Davies, J. C. & Allsopp, L. P. Diversity and prevalence of type VI secretion system effectors in clinical Pseudomonas aeruginosa isolates. Front. Microbiol. 13, (2023).
12	Pissaridou, P. et al. The Pseudomonas aeruginosa T6SS-VgrG1b spike is topped by a PAAR protein eliciting DNA damage to bacterial competitors. Proc. Natl. Acad. Sci. U. S. A. 115, 12519–12524 (2018).
13	Russell, A. B. et al. Diverse type VI secretion phospholipases are functionally plastic antibacterial effectors. Nature 496, 508–512 (2013).
14	Jiang, F. et al. The Pseudomonas aeruginosa Type VI Secretion PGAP1-like Effector Induces Host Autophagy by Activating Endoplasmic Reticulum Stress. Cell Rep. 16, 1502–1509 (2016).
15	Wang, T. et al. Pseudomonas aeruginosa T6SS-mediated molybdate transport contributes to bacterial competition during anaerobiosis. Cell Rep. 35, 108957 (2021).
16	Howard, S. A. et al. The Breadth and Molecular Basis of Hcp-Driven Type VI Secretion System Effector Delivery. MBio (2021). doi:10.1128/mBio.00262-21
17	Barret, M., Egan, F., Fargier, E., Morrissey, J. P. & O’Gara, F. Genomic analysis of the type VI secretion systems in Pseudomonas spp.: Novel clusters and putative effectors uncovered. Microbiology 157, 1726–1739 (2011).
18	Burkinshaw, B. J. et al. A type VI secretion system effector delivery mechanism dependent on PAAR and a chaperone-co-chaperone complex. Nat. Microbiol. 3, 632–640 (2018).
19	Han, Y. et al. A Pseudomonas aeruginosa type VI secretion system regulated by CueR facilitates copper acquisition. PLoS Pathog. 15, e1008198 (2019).
20	Jiang, F., Waterfield, N. R., Yang, J., Yang, G. & Jin, Q. A Pseudomonas aeruginosa type VI secretion phospholipase D effector targets both prokaryotic and eukaryotic cells. Cell Host Microbe 15, 600–610 (2014).
21	Wettstadt, S., Wood, T. E., Fecht, S. & Filloux, A. Delivery of the Pseudomonas aeruginosa phospholipase effectors PldA and PldB in a VgrG- And H2-T6SS-dependent manner. Front. Microbiol. 10, 1–18 (2019).
22	Berni, B., Soscia, C., Djermoun, S., Ize, B. & Bleves, S. A type VI secretion system trans-kingdom effector is required for the delivery of a novel antibacterial toxin in Pseudomonas aeruginosa. Front. Microbiol. 10, (2019).
23	Wood, T. E. et al. The Pseudomonas aeruginosa T6SS Delivers a Periplasmic Toxin that Disrupts Bacterial Cell Morphology. Cell Rep. 29, 187-201.e7 (2019).
24	Sana, T. G. et al. Internalization of Pseudomonas aeruginosa strain PAO1 into epithelial cells is promoted by interaction of a T6SS effector with the microtubule network. MBio 6, 1–11 (2015).
25	Wood, T. E., Howard, S. A., Wettstadt, S. & Filloux, A. PAAR proteins act as the ‘sorting hat’ of the type VI vsecretion system. Microbiol. (United Kingdom) 165, 1208–1218 (2019).
26	Wang, S., Geng, Z., Zhang, H., She, Z. & Dong, Y. The Pseudomonas aeruginosa PAAR2 cluster encodes a putative VRR-NUC domain-containing effector. FEBS J. 288, 5755–5767 (2021).
27	Wilderman, P. J., Vasil, A. I., Johnson, Z. & Vasil, M. L. Genetic and biochemical analyses of a eukaryotic-like phospholipase D of Pseudomonas aeruginosa suggest horizontal acquisition and a role for persistence in a chronic pulmonary infection model. Mol. Microbiol. 39, 291–304 (2001).
28	Spencer, C. & Brown, H. A. Biochemical Characterization of a Pseudomonas aeruginosa Phospholipase D. Biochemistry 54, 1208–1218 (2015).
29	Lesic, B., Starkey, M., He, J., Hazan, R. & Rahme, L. G. Quorum sensing differentially regulates Pseudomonas aeruginosa type VI secretion locus I and homologous loci II and III, which are required for pathogenesis. Microbiology 155, 2845–2855 (2009).
30	Jones, C., Hachani, A., Manoli, E. & Filloux, A. An rhs gene linked to the second type VI secretion cluster is a feature of the Pseudomonas aeruginosa strain PA14. J. Bacteriol. 196, 800–810 (2014).
31	Bullen, N. P. et al. An ADP-ribosyltransferase toxin kills bacterial cells by modifying structured non-coding RNAs. Mol. Cell 82, 3484-3498.e11 (2022).
32	Ren, A. et al. Acquisition of T6SS Effector TseL Contributes to the Emerging of Novel Epidemic Strains of Pseudomonas aeruginosa. Microbiol. Spectr. 11, (2023).
33	Rudzite, M., Endres, R. G. & Filloux, A. Effectiveness of Pseudomonas aeruginosa type VI secretion system relies on toxin potency and type IV pili-dependent interaction. bioRxiv (2022).
34	Lin, J. et al. A Pseudomonas T6SS effector recruits PQS-containing outer membrane vesicles for iron acquisition. Nat. Commun. 8, 1–12 (2017).
35	Li, Y., Chen, L., Zhang, P., Bhagirath, A. Y. & Duan, K. ClpV3 of the H3-Type VI Secretion System (H3-T6SS) Affects Multiple Virulence Factors in Pseudomonas aeruginosa. Front. Microbiol. 11, 1096 (2020).
36	Yang, Y. et al. H3-T6SS of Pseudomonas aeruginosa PA14 contributes to environmental adaptation via secretion of a biofilm-promoting effector. Stress Biol. 2, 55 (2022).
37	Whitney, J. C. et al. An interbacterial NAD(P)+ glycohydrolase toxin requires elongation factor Tu for delivery to target cells. Cell. 163 (3), 607-19 (2015).

## Sheet: Table S5
Table S5. Presence or absence of T6SS apparatus gene clusters in isolates from the Copenhagen collection (n=462).
Sequence ID	H1-T6SS apparatus gene cluster	H2-T6SS apparatus gene cluster	H3-T6SS apparatus gene cluster
CPH_1_2	Present	Present	Present
CPH_10	Present	Present	Present
CPH_100	Present	Present	Present
CPH_101	Present	Present	Present
CPH_102	Present	Present	Present
CPH_103	Present	Present	Present
CPH_104	Present	Present	Present
CPH_105	Present	Present	Present
CPH_106	Present	Present	Present
CPH_107	Present	Present	Present
CPH_108	Present	Present	Present
CPH_109	Present	Present	Present
CPH_11_2	Present	Present	Present
CPH_110	Present	Present	Present
CPH_111	Present	Present	Present
CPH_112	Present	Present	Present
CPH_113	Present	Present	Present
CPH_114	Present	Present	Present
CPH_115	Present	Present	Present
CPH_116	Present	Present	Present
CPH_117	Present	Present	Present
CPH_118	Present	Present	Present
CPH_119	Present	Present	Present
CPH_12	Present	Present	Present
CPH_120	Present	Present	Present
CPH_121	Present	Present	Present
CPH_122	Present	Present	Present
CPH_123	Present	Present	Present
CPH_124	Present	Present	Present
CPH_124_1	Present	Present	Present
CPH_125	Present	Present	Present
CPH_126	Present	Present	Present
CPH_126_1	Present	Present	Present
CPH_127	Present	Present	Present
CPH_127_1	Present	Present	Present
CPH_128	Present	Present	Present
CPH_129	Present	Present	Present
CPH_13	Present	Present	Present
CPH_13_1	Present	Present	Present
CPH_130	Present	Present	Present
CPH_131	Present	Present	Present
CPH_132	Present	Present	Present
CPH_133	Present	Present	Present
CPH_134	Present	Present	Present
CPH_135	Present	Present	Present
CPH_138_1	Present	Present	Present
CPH_139	Present	Present	Present
CPH_14	Present	Present	Present
CPH_14_1	Present	Present	Present
CPH_145	Present	Present	Present
CPH_148	Present	Present	Present
CPH_149	Present	Present	Present
CPH_149_1	Present	Present	Present
CPH_15_2	Present	Present	Present
CPH_150	Present	Present	Present
CPH_151	Present	Present	Present
CPH_152	Present	Present	Present
CPH_153	Present	Present	Present
CPH_154	Present	Present	Present
CPH_155	Present	Present	Present
CPH_156	Present	Present	Present
CPH_157	Present	Present	Present
CPH_158	Present	Present	Present
CPH_159	Present	Present	Present
CPH_16	Present	Present	Present
CPH_160	Present	Present	Present
CPH_161	Present	Present	Present
CPH_161_1	Present	Present	Present
CPH_162	Present	Present	Present
CPH_163	Present	Present	Present
CPH_163_1	Present	Present	Present
CPH_164	Present	Present	Present
CPH_165	Present	Present	Present
CPH_166	Present	Present	Present
CPH_167	Present	Present	Present
CPH_168	Present	Present	Present
CPH_169	Present	Present	Present
CPH_17	Present	Present	Present
CPH_170	Present	Present	Present
CPH_171	Present	Present	Present
CPH_172	Present	Present	Present
CPH_173	Present	Present	Present
CPH_174	Present	Present	Present
CPH_175	Present	Present	Present
CPH_176	Present	Present	Present
CPH_177	Present	Present	Present
CPH_178	Present	Present	Present
CPH_179	Present	Present	Present
CPH_18	Present	Present	Present
CPH_180	Present	Present	Present
CPH_180_1	Present	Present	Present
CPH_181	Present	Present	Present
CPH_182	Present	Present	Present
CPH_183	Present	Present	Present
CPH_184	Present	Present	Present
CPH_185	Present	Present	Present
CPH_186	Present	Present	Present
CPH_187	Present	Present	Present
CPH_188	Present	Present	Present
CPH_189	Present	Present	Present
CPH_19	Present	Present	Present
CPH_190	Present	Present	Present
CPH_191	Present	Present	Present
CPH_192	Present	Present	Present
CPH_193	Present	Present	Present
CPH_194	Present	Present	Present
CPH_195	Present	Present	Present
CPH_196	Present	Present	Present
CPH_197	Present	Present	Present
CPH_198	Present	Present	Present
CPH_199	Present	Present	Present
CPH_2_2	Present	Present	Present
CPH_20	Present	Present	Present
CPH_200	Present	Present	Present
CPH_201	Present	Present	Present
CPH_201_1	Present	Present	Present
CPH_202	Present	Present	Present
CPH_203	Present	Present	Present
CPH_203_1	Present	Present	Present
CPH_204	Present	Present	Present
CPH_205	Present	Present	Present
CPH_206	Present	Present	Present
CPH_207	Present	Present	Present
CPH_208	Present	Present	Present
CPH_209	Present	Present	Present
CPH_21	Present	Present	Present
CPH_210	Present	Present	Present
CPH_211	Present	Present	Present
CPH_212	Present	Present	Present
CPH_213	Present	Present	Present
CPH_214	Present	Present	Present
CPH_215	Present	Present	Present
CPH_216	Present	Present	Present
CPH_217	Present	Present	Present
CPH_218	Present	Present	Present
CPH_219	Present	Present	Present
CPH_22	Present	Present	Present
CPH_220	Present	Present	Present
CPH_221	Present	Present	Present
CPH_222	Present	Present	Present
CPH_223	Present	Present	Present
CPH_224	Present	Present	Present
CPH_225	Present	Present	Present
CPH_226	Present	Present	Present
CPH_227	Present	Present	Present
CPH_228	Present	Present	Present
CPH_229	Present	Present	Present
CPH_23	Present	Present	Present
CPH_235	Present	Present	Present
CPH_237	Present	Present	Present
CPH_239	Present	Present	Present
CPH_24	Present	Present	Present
CPH_240	Present	Present	Present
CPH_241	Present	Present	Present
CPH_241_1	Present	Present	Present
CPH_242	Present	Present	Present
CPH_243	Present	Present	Present
CPH_244	Present	Present	Present
CPH_245	Present	Present	Present
CPH_246	Present	Present	Present
CPH_247	Present	Present	Present
CPH_25	Present	Present	Present
CPH_250	Present	Present	Present
CPH_253	Present	Present	Present
CPH_254	Present	Present	Present
CPH_255	Present	Present	Present
CPH_256	Present	Present	Present
CPH_257	Present	Present	Present
CPH_258	Present	Present	Present
CPH_259	Present	Present	Present
CPH_259_1	Present	Present	Present
CPH_26	Present	Present	Present
CPH_260	Present	Present	Present
CPH_261	Present	Present	Present
CPH_262	Present	Present	Present
CPH_264	Present	Present	Present
CPH_265	Present	Present	Present
CPH_266	Present	Present	Present
CPH_267	Present	Present	Present
CPH_268	Present	Present	Present
CPH_269	Present	Present	Present
CPH_27	Present	Present	Present
CPH_270	Present	Present	Present
CPH_271	Present	Present	Present
CPH_272	Present	Present	Present
CPH_273	Present	Present	Present
CPH_274	Present	Present	Present
CPH_275	Present	Present	Present
CPH_276	Present	Present	Present
CPH_277	Present	Present	Present
CPH_278	Present	Present	Present
CPH_279	Present	Present	Present
CPH_28	Present	Present	Present
CPH_280	Present	Present	Present
CPH_281	Present	Present	Present
CPH_282	Present	Present	Present
CPH_283	Present	Present	Present
CPH_284	Present	Present	Present
CPH_285	Present	Present	Present
CPH_286	Present	Present	Present
CPH_287	Present	Present	Present
CPH_288	Present	Present	Present
CPH_289	Present	Present	Present
CPH_29_1	Present	Present	Present
CPH_290	Present	Present	Present
CPH_291	Present	Present	Present
CPH_292	Present	Present	Present
CPH_293	Present	Present	Present
CPH_294	Present	Present	Present
CPH_295	Present	Present	Present
CPH_296	Present	Present	Present
CPH_297	Present	Present	Present
CPH_298	Present	Present	Present
CPH_299	Present	Present	Present
CPH_3_2	Present	Present	Present
CPH_30	Present	Present	Present
CPH_300	Present	Present	Present
CPH_301	Present	Present	Present
CPH_302	Present	Present	Present
CPH_303	Present	Present	Present
CPH_304	Present	Present	Present
CPH_305	Present	Present	Present
CPH_306	Present	Present	Present
CPH_307	Present	Present	Present
CPH_308	Present	Present	Present
CPH_309	Present	Present	Present
CPH_31	Present	Present	Present
CPH_310_1	Present	Present	Present
CPH_311	Present	Present	Present
CPH_311_1	Present	Present	Present
CPH_312	Present	Present	Present
CPH_313	Present	Present	Present
CPH_314	Present	Present	Present
CPH_315	Present	Present	Present
CPH_316	Present	Present	Present
CPH_317	Present	Present	Present
CPH_318	Present	Present	Present
CPH_318_1	Present	Present	Present
CPH_319	Present	Present	Present
CPH_320	Present	Present	Present
CPH_321	Present	Present	Present
CPH_322	Present	Present	Present
CPH_323	Present	Present	Present
CPH_324	Present	Present	Present
CPH_325	Present	Present	Present
CPH_326	Present	Present	Present
CPH_327	Present	Present	Present
CPH_328	Present	Present	Present
CPH_329	Present	Present	Present
CPH_33	Present	Present	Present
CPH_330	Present	Present	Present
CPH_332	Present	Present	Present
CPH_333	Present	Present	Present
CPH_334	Present	Present	Present
CPH_335	Present	Present	Present
CPH_336	Present	Present	Present
CPH_337	Present	Present	Present
CPH_338	Present	Present	Present
CPH_339	Present	Present	Present
CPH_34	Present	Present	Present
CPH_340	Present	Present	Present
CPH_341	Present	Present	Present
CPH_342	Present	Present	Present
CPH_343	Present	Present	Present
CPH_344	Present	Present	Present
CPH_345	Present	Present	Present
CPH_346	Present	Present	Present
CPH_347	Present	Present	Present
CPH_348	Present	Present	Present
CPH_349	Present	Present	Present
CPH_35	Present	Present	Present
CPH_351	Present	Present	Present
CPH_352	Present	Present	Present
CPH_353	Present	Present	Present
CPH_354	Present	Present	Present
CPH_355	Present	Present	Present
CPH_356	Present	Present	Present
CPH_357	Present	Present	Present
CPH_358	Present	Present	Present
CPH_359	Present	Present	Present
CPH_36	Present	Present	Present
CPH_360	Present	Present	Present
CPH_361	Present	Present	Present
CPH_362	Present	Present	Present
CPH_363	Present	Present	Present
CPH_364	Present	Present	Present
CPH_365	Present	Present	Present
CPH_366	Present	Present	Present
CPH_367	Present	Present	Present
CPH_368	Present	Present	Present
CPH_369	Present	Present	Present
CPH_37	Present	Present	Present
CPH_370	Present	Present	Present
CPH_371	Present	Present	Present
CPH_372	Present	Present	Present
CPH_373	Present	Present	Present
CPH_374	Present	Present	Present
CPH_375	Present	Present	Present
CPH_377	Present	Present	Present
CPH_378	Present	Present	Present
CPH_379	Present	Present	Present
CPH_38	Present	Present	Present
CPH_380	Present	Present	Present
CPH_381	Present	Present	Present
CPH_382	Present	Present	Present
CPH_383	Present	Present	Present
CPH_384	Present	Present	Present
CPH_385	Present	Present	Present
CPH_386	Present	Present	Present
CPH_387	Present	Present	Present
CPH_388	Present	Present	Present
CPH_389	Present	Present	Present
CPH_39	Present	Present	Present
CPH_390	Present	Present	Present
CPH_391	Present	Present	Present
CPH_392	Present	Present	Present
CPH_393	Present	Present	Present
CPH_394	Present	Present	Present
CPH_395	Present	Present	Present
CPH_396	Present	Present	Present
CPH_397	Present	Present	Present
CPH_398	Present	Present	Present
CPH_399	Present	Present	Present
CPH_4_2	Present	Present	Present
CPH_40	Present	Present	Present
CPH_400	Present	Present	Present
CPH_401	Present	Present	Present
CPH_402	Present	Present	Present
CPH_403	Present	Present	Present
CPH_404	Present	Present	Present
CPH_405	Present	Present	Present
CPH_406	Present	Present	Present
CPH_407	Present	Present	Present
CPH_408	Present	Present	Present
CPH_409	Present	Present	Present
CPH_41	Present	Present	Present
CPH_410	Present	Present	Present
CPH_410_1	Present	Present	Present
CPH_411	Present	Present	Present
CPH_412	Present	Present	Present
CPH_412_1	Present	Present	Present
CPH_413	Present	Present	Present
CPH_413_1	Present	Present	Present
CPH_414	Present	Present	Present
CPH_415	Present	Present	Present
CPH_416	Present	Present	Present
CPH_417	Present	Present	Present
CPH_418	Present	Present	Present
CPH_419	Present	Present	Present
CPH_420	Present	Present	Present
CPH_421	Present	Present	Present
CPH_422	Present	Present	Present
CPH_423	Present	Present	Present
CPH_423_1	Present	Present	Present
CPH_424	Present	Present	Present
CPH_425	Present	Present	Present
CPH_426	Present	Present	Present
CPH_427	Present	Present	Present
CPH_427_1	Present	Present	Present
CPH_428	Present	Present	Present
CPH_429	Present	Present	Present
CPH_430	Present	Present	Present
CPH_431	Present	Present	Present
CPH_432	Present	Present	Present
CPH_433	Present	Present	Present
CPH_434	Present	Present	Present
CPH_435	Present	Present	Present
CPH_436	Present	Present	Present
CPH_437	Present	Present	Present
CPH_437_1	Present	Present	Present
CPH_438	Present	Present	Present
CPH_439	Present	Present	Present
CPH_439_1	Present	Present	Present
CPH_440	Present	Present	Present
CPH_54	Present	Present	Present
CPH_55	Present	Present	Present
CPH_56	Present	Present	Present
CPH_57	Present	Present	Present
CPH_58	Present	Present	Present
CPH_59	Present	Present	Present
CPH_6_2	Present	Present	Present
CPH_60	Present	Present	Present
CPH_60_1	Present	Present	Present
CPH_61	Present	Present	Present
CPH_62	Present	Present	Present
CPH_63	Present	Present	Present
CPH_64	Present	Present	Present
CPH_65	Present	Present	Present
CPH_66	Present	Present	Present
CPH_67	Present	Present	Present
CPH_7_2	Present	Present	Present
CPH_75	Present	Present	Present
CPH_76	Present	Present	Present
CPH_77	Present	Present	Present
CPH_78	Present	Present	Present
CPH_79	Present	Present	Present
CPH_80	Present	Present	Present
CPH_81	Present	Present	Present
CPH_81_1	Present	Present	Present
CPH_82	Present	Present	Present
CPH_82_1	Present	Present	Present
CPH_83	Present	Present	Present
CPH_84	Present	Present	Present
CPH_85	Present	Present	Present
CPH_86	Present	Present	Present
CPH_87	Present	Present	Present
CPH_88	Present	Present	Present
CPH_89	Present	Present	Present
CPH_90	Present	Present	Present
CPH_91	Present	Present	Present
CPH_92	Present	Present	Present
CPH_93	Present	Present	Present
CPH_94	Present	Present	Present
CPH_95	Present	Present	Present
CPH_96	Present	Present	Present
CPH_97	Present	Present	Present
CPH_98	Present	Present	Present
CPH_99	Present	Present	Present
CPH_A	Present	Present	Present
CPH_B	Present	Present	Present
CPH_C	Present	Present	Present
CPH_D	Present	Present	Present
CPH_E	Present	Present	Present
CPH_F	Present	Present	Present
CPH_G	Present	Present	Present
CPH_H	Present	Present	Present
CPH_Ii	Present	Present	Present
CPH_J	Present	Present	Present
CPH_K	Present	Present	Present
CPH_L	Present	Present	Present
CPH_LRJ01_2	Present	Present	Present
CPH_LRJ02	Present	Present	Present
CPH_LRJ03	Present	Present	Present
CPH_LRJ04	Present	Present	Present
CPH_LRJ05	Present	Present	Present
CPH_LRJ06	Present	Present	Present
CPH_LRJ07	Present	Present	Present
CPH_LRJ08	Present	Present	Present
CPH_LRJ09	Present	Present	Present
CPH_LRJ14	Present	Present	Present
CPH_LRJ15	Present	Present	Present
CPH_LRJ16	Present	Present	Present
CPH_LRJ17	Present	Present	Present
CPH_LRJ18	Present	Present	Present
CPH_LRJ19	Present	Present	Present
CPH_LRJ20	Present	Present	Present
CPH_M	Present	Present	Present
CPH_N	Present	Present	Present
CPH_NA10	Present	Present	Present
CPH_NA11	Present	Present	Present
CPH_NA31	Present	Present	Present
CPH_O	Present	Present	Present
CPH_P	Present	Present	Present
CPH_Q	Present	Present	Present
CPH_R	Present	Present	Present
CPH_S	Present	Present	Present
CPH_T	Present	Present	Present
CPH_U	Present	Present	Present
CPH_V	Present	Present	Present
CPH_X	Present	Present	Present
CPH_Y	Present	Present	Present
CPH_Z	Present	Present	Present

## Sheet: Table S6
Table S6. Effector sets of isolates from the Copenhagen collection (n=462).
	Locus tag	PA1844	PA2702	PA3484	PA2774	PA2684	PA4163	PA0093	PA0093	PA0093	PA0099	PA0099	PA0099	PA0099	PA0099	PA1510	PA1863	PA2066	PA3290	PA3907	PA4922	PA5089	PA0260	PALA36_00282	PA0262	PA0822	PA3487	PA14_43100	PAKAF_03765	PALA52_00191	PA5265	PA5265	PA0256	PA2374	PA14_33970	PA14_33970	PA14_33970
Sequence ID	Gene name	tse1	tse2	tse3	tse4	tse5	tse8	tse6	tas1	tne3	tse7	tse7a	tsd1	tse7c	tse7d	tplE	modA	PA2066	tle1	tseT	azu	pldB	tle3	tle4b	vgrG2b	tseV	pldA	rhsP2	tle2	tspE1a	tspE1b	tspE1c	PA0256	tseF	tepB	tepBa	tepBb
CPH_1_2		tse1	tse2	tse3	tse4	tse5	tse8	X	tas1	X	X	tse7a	X	X	X	tplE	modA	PA2066	tle1	tseT	azu	pldB	tle3	X	vgrG2b	tseV	pldA	rhsP2	X	X	tspE1b	X	PA0256	tseF	tepB	X	X
CPH_10		tse1	tse2	tse3	tse4	tse5	tse8	tse6	X	X	tse7	X	X	X	X	tplE	modA	PA2066	tle1	tseT	azu	pldB	X	X	X	tseV	X	X	X	X	tspE1b	X	PA0256	tseF	X	X	X
CPH_100		tse1	tse2	tse3	tse4	tse5	tse8	tse6	X	X	X	tse7a	X	X	X	tplE	modA	PA2066	tle1	tseT	azu	pldB	tle3	X	vgrG2b	tseV	X	X	X	X	tspE1b	X	PA0256	tseF	X	X	X
CPH_101		tse1	tse2	tse3	tse4	tse5	tse8	tse6	X	X	X	tse7a	X	X	X	tplE	modA	PA2066	tle1	tseT	azu	pldB	tle3	X	vgrG2b	tseV	X	X	X	X	tspE1b	X	PA0256	tseF	X	X	X
CPH_102		tse1	tse2	tse3	tse4	tse5	tse8	tse6	X	X	X	tse7a	X	X	X	tplE	modA	PA2066	tle1	tseT	azu	pldB	tle3	X	vgrG2b	tseV	X	X	X	X	tspE1b	X	PA0256	tseF	X	X	X
CPH_103		tse1	tse2	tse3	tse4	tse5	tse8	tse6	X	X	X	tse7a	X	X	X	tplE	modA	PA2066	tle1	tseT	azu	pldB	tle3	X	vgrG2b	tseV	X	X	X	X	tspE1b	X	PA0256	tseF	X	X	X
CPH_104		tse1	tse2	tse3	tse4	tse5	tse8	tse6	X	X	X	tse7a	X	X	X	tplE	modA	PA2066	tle1	tseT	azu	pldB	tle3	X	vgrG2b	tseV	X	X	X	X	tspE1b	X	PA0256	tseF	X	X	X
CPH_105		tse1	tse2	tse3	tse4	tse5	tse8	tse6	X	X	X	tse7a	X	X	X	tplE	modA	PA2066	tle1	tseT	azu	pldB	tle3	X	vgrG2b	tseV	X	X	X	X	tspE1b	X	PA0256	tseF	X	X	X
CPH_106		tse1	tse2	tse3	tse4	tse5	tse8	tse6	X	X	X	tse7a	X	X	X	tplE	modA	PA2066	tle1	tseT	azu	pldB	tle3	X	vgrG2b	tseV	X	X	X	X	tspE1b	X	PA0256	tseF	X	X	X
CPH_107		tse1	tse2	tse3	tse4	tse5	tse8	tse6	X	X	X	tse7a	X	X	X	tplE	modA	PA2066	tle1	tseT	azu	pldB	tle3	X	vgrG2b	tseV	X	X	X	X	tspE1b	X	PA0256	tseF	X	X	X
CPH_108		tse1	tse2	tse3	tse4	tse5	tse8	tse6	X	X	X	tse7a	X	X	X	tplE	modA	PA2066	tle1	tseT	azu	pldB	tle3	X	vgrG2b	tseV	X	X	X	X	tspE1b	X	PA0256	tseF	X	X	X
CPH_109		tse1	tse2	tse3	tse4	tse5	tse8	tse6	X	X	X	tse7a	X	X	X	tplE	modA	PA2066	tle1	tseT	azu	pldB	tle3	X	vgrG2b	tseV	X	X	X	X	tspE1b	X	PA0256	tseF	X	X	X
CPH_11_2		tse1	tse2	tse3	tse4	tse5	tse8	tse6	X	X	tse7	X	X	X	X	tplE	modA	PA2066	tle1	tseT	azu	pldB	X	X	X	tseV	X	X	X	X	tspE1b	X	PA0256	tseF	X	X	X
CPH_110		tse1	tse2	tse3	tse4	tse5	tse8	tse6	X	X	tse7	X	X	X	X	tplE	modA	PA2066	tle1	tseT	azu	pldB	tle3	X	vgrG2b	tseV	X	X	X	X	tspE1b	X	PA0256	tseF	X	tepBa	X
CPH_111		tse1	tse2	tse3	tse4	tse5	tse8	tse6	X	X	tse7	X	X	X	X	tplE	modA	PA2066	tle1	tseT	azu	pldB	tle3	X	vgrG2b	tseV	X	X	X	X	tspE1b	X	PA0256	tseF	X	tepBa	X
CPH_112		tse1	tse2	tse3	tse4	tse5	tse8	tse6	X	X	tse7	X	X	X	X	tplE	modA	PA2066	tle1	tseT	azu	pldB	tle3	X	vgrG2b	tseV	X	X	X	X	tspE1b	X	PA0256	tseF	X	tepBa	X
CPH_113		tse1	tse2	tse3	tse4	tse5	tse8	tse6	X	X	tse7	X	X	X	X	tplE	modA	PA2066	tle1	tseT	azu	pldB	tle3	X	vgrG2b	tseV	X	X	X	X	tspE1b	X	PA0256	tseF	X	tepBa	X
CPH_114		tse1	tse2	tse3	tse4	tse5	tse8	tse6	X	X	tse7	X	X	X	X	tplE	modA	X	tle1	tseT	azu	pldB	tle3	X	vgrG2b	tseV	X	X	X	X	tspE1b	X	PA0256	tseF	X	tepBa	X
CPH_115		tse1	tse2	tse3	tse4	tse5	tse8	tse6	X	X	tse7	X	X	X	X	tplE	modA	PA2066	tle1	tseT	azu	pldB	tle3	X	vgrG2b	tseV	X	X	X	X	tspE1b	X	PA0256	tseF	X	tepBa	X
CPH_116		tse1	tse2	tse3	tse4	tse5	tse8	tse6	X	X	tse7	X	X	X	X	tplE	modA	PA2066	tle1	tseT	azu	pldB	tle3	X	vgrG2b	tseV	X	X	X	X	tspE1b	X	PA0256	tseF	X	tepBa	X
CPH_117		tse1	tse2	tse3	tse4	tse5	tse8	tse6	X	X	tse7	X	X	X	X	tplE	modA	PA2066	tle1	tseT	azu	pldB	tle3	X	vgrG2b	tseV	X	X	X	X	tspE1b	X	PA0256	tseF	X	tepBa	X
CPH_118		tse1	tse2	tse3	tse4	tse5	tse8	tse6	X	X	tse7	X	X	X	X	tplE	modA	PA2066	tle1	tseT	azu	pldB	tle3	X	vgrG2b	tseV	X	X	X	X	tspE1b	X	PA0256	tseF	X	tepBa	X
CPH_119		tse1	tse2	tse3	tse4	tse5	tse8	tse6	X	X	tse7	X	X	X	X	tplE	modA	PA2066	tle1	tseT	azu	pldB	tle3	X	vgrG2b	tseV	X	X	X	X	tspE1b	X	PA0256	tseF	X	tepBa	X
CPH_12		tse1	tse2	tse3	tse4	tse5	tse8	tse6	X	X	tse7	X	X	X	X	tplE	modA	PA2066	tle1	tseT	azu	pldB	X	X	X	tseV	X	X	X	X	tspE1b	X	PA0256	tseF	X	X	X
CPH_120		tse1	tse2	tse3	tse4	tse5	tse8	tse6	X	X	tse7	X	X	X	X	tplE	modA	X	tle1	tseT	azu	pldB	tle3	X	vgrG2b	tseV	X	X	X	X	tspE1b	X	PA0256	tseF	X	tepBa	X
CPH_121		tse1	tse2	tse3	tse4	tse5	tse8	tse6	X	X	tse7	X	X	X	X	tplE	modA	X	tle1	tseT	azu	pldB	tle3	X	vgrG2b	tseV	X	X	X	X	tspE1b	X	PA0256	tseF	X	tepBa	X
CPH_122		tse1	tse2	tse3	tse4	tse5	tse8	tse6	X	X	tse7	X	X	X	X	tplE	modA	PA2066	tle1	tseT	azu	pldB	tle3	X	vgrG2b	tseV	X	X	X	X	tspE1b	X	PA0256	tseF	X	tepBa	X
CPH_123		tse1	tse2	tse3	tse4	tse5	tse8	X	X	tne3	X	X	X	tse7c	X	tplE	modA	PA2066	tle1	tseT	azu	pldB	tle3	X	vgrG2b	tseV	pldA	rhsP2	tle2	X	X	tspE1c	PA0256	tseF	tepB	X	X
CPH_124		tse1	tse2	tse3	tse4	tse5	tse8	X	X	tne3	X	X	X	tse7c	X	tplE	modA	PA2066	tle1	tseT	azu	pldB	tle3	X	vgrG2b	tseV	pldA	rhsP2	tle2	X	X	tspE1c	PA0256	tseF	tepB	X	X
CPH_124_1		tse1	tse2	tse3	tse4	tse5	tse8	X	X	tne3	X	X	X	tse7c	X	tplE	modA	PA2066	tle1	tseT	azu	pldB	tle3	X	vgrG2b	tseV	pldA	rhsP2	tle2	X	X	tspE1c	PA0256	tseF	tepB	X	X
CPH_125		tse1	tse2	tse3	tse4	tse5	tse8	X	X	tne3	X	X	X	tse7c	X	tplE	modA	PA2066	tle1	tseT	azu	pldB	tle3	X	vgrG2b	tseV	pldA	rhsP2	tle2	X	X	tspE1c	PA0256	tseF	tepB	X	X
CPH_126		tse1	tse2	tse3	tse4	tse5	tse8	X	X	tne3	X	X	X	tse7c	X	tplE	modA	PA2066	tle1	tseT	azu	pldB	tle3	X	vgrG2b	tseV	pldA	rhsP2	tle2	X	X	tspE1c	PA0256	tseF	tepB	X	X
CPH_126_1		tse1	tse2	tse3	tse4	tse5	tse8	X	X	tne3	X	X	X	tse7c	X	tplE	modA	PA2066	tle1	tseT	azu	pldB	tle3	X	vgrG2b	tseV	pldA	rhsP2	tle2	X	X	tspE1c	PA0256	tseF	tepB	X	X
CPH_127		tse1	tse2	tse3	tse4	tse5	tse8	X	X	tne3	X	X	X	tse7c	X	tplE	modA	PA2066	tle1	tseT	azu	pldB	tle3	X	vgrG2b	tseV	pldA	rhsP2	tle2	X	X	tspE1c	PA0256	tseF	tepB	X	X
CPH_127_1		tse1	tse2	tse3	tse4	tse5	tse8	X	X	tne3	X	X	X	tse7c	X	tplE	modA	PA2066	tle1	tseT	azu	pldB	tle3	X	vgrG2b	tseV	pldA	rhsP2	tle2	X	X	tspE1c	PA0256	tseF	tepB	X	X
CPH_128		tse1	tse2	tse3	tse4	tse5	tse8	X	X	tne3	X	X	X	tse7c	X	tplE	modA	PA2066	tle1	tseT	azu	pldB	tle3	X	vgrG2b	tseV	pldA	rhsP2	tle2	X	X	tspE1c	PA0256	tseF	tepB	X	X
CPH_129		tse1	tse2	tse3	tse4	tse5	tse8	X	X	tne3	X	X	X	tse7c	X	tplE	modA	PA2066	tle1	tseT	azu	pldB	tle3	X	vgrG2b	tseV	pldA	rhsP2	tle2	X	X	tspE1c	PA0256	tseF	tepB	X	X
CPH_13		tse1	tse2	tse3	tse4	tse5	tse8	tse6	X	X	tse7	X	X	X	X	tplE	modA	PA2066	tle1	tseT	azu	pldB	X	X	X	tseV	X	X	X	X	tspE1b	X	PA0256	tseF	X	X	X
CPH_13_1		tse1	tse2	tse3	tse4	tse5	tse8	tse6	X	X	tse7	X	X	X	X	tplE	modA	PA2066	tle1	tseT	azu	pldB	X	X	X	tseV	X	X	X	X	tspE1b	X	PA0256	tseF	X	X	X
CPH_130		tse1	tse2	tse3	tse4	tse5	tse8	X	X	tne3	X	X	X	tse7c	X	tplE	modA	PA2066	tle1	tseT	azu	pldB	tle3	X	vgrG2b	tseV	pldA	rhsP2	tle2	X	X	tspE1c	PA0256	tseF	tepB	X	X
CPH_131		tse1	tse2	tse3	tse4	tse5	tse8	X	X	tne3	X	X	X	tse7c	X	tplE	modA	PA2066	tle1	tseT	azu	pldB	tle3	X	vgrG2b	tseV	pldA	rhsP2	tle2	X	X	tspE1c	PA0256	tseF	tepB	X	X
CPH_132		tse1	tse2	tse3	tse4	tse5	tse8	X	X	tne3	X	X	X	tse7c	X	tplE	modA	PA2066	tle1	tseT	azu	pldB	tle3	X	vgrG2b	tseV	pldA	rhsP2	tle2	X	X	tspE1c	PA0256	tseF	tepB	X	X
CPH_133		tse1	tse2	tse3	tse4	tse5	tse8	X	X	tne3	X	X	X	tse7c	X	tplE	modA	PA2066	tle1	tseT	azu	pldB	tle3	X	vgrG2b	tseV	pldA	rhsP2	tle2	X	X	tspE1c	PA0256	tseF	tepB	X	X
CPH_134		tse1	tse2	tse3	X	tse5	tse8	X	tas1	X	tse7	X	X	X	X	X	modA	PA2066	tle1	tseT	azu	pldB	tle3	X	vgrG2b	tseV	pldA	X	X	tspE1a	tspE1b	X	PA0256	tseF	X	X	tepBb
CPH_135		tse1	tse2	tse3	X	tse5	tse8	X	tas1	X	tse7	X	X	X	X	X	modA	PA2066	tle1	tseT	azu	pldB	tle3	X	vgrG2b	tseV	pldA	X	X	tspE1a	tspE1b	X	PA0256	tseF	X	X	tepBb
CPH_138_1		tse1	tse2	tse3	X	tse5	tse8	X	tas1	X	tse7	X	X	X	X	X	modA	PA2066	tle1	tseT	azu	pldB	tle3	X	vgrG2b	tseV	pldA	X	X	tspE1a	tspE1b	X	PA0256	tseF	X	X	tepBb
CPH_139		tse1	tse2	tse3	X	tse5	tse8	X	tas1	X	tse7	X	X	X	X	X	modA	PA2066	tle1	tseT	azu	pldB	tle3	X	vgrG2b	tseV	pldA	X	X	tspE1a	tspE1b	X	PA0256	tseF	X	X	tepBb
CPH_14		tse1	tse2	tse3	tse4	tse5	tse8	tse6	X	X	tse7	X	X	X	X	tplE	modA	PA2066	tle1	tseT	azu	pldB	X	X	X	tseV	X	X	X	X	tspE1b	X	PA0256	tseF	X	X	X
CPH_14_1		tse1	tse2	tse3	tse4	tse5	tse8	tse6	X	X	tse7	X	X	X	X	tplE	modA	PA2066	tle1	tseT	azu	pldB	X	X	X	tseV	X	X	X	X	tspE1b	X	PA0256	tseF	X	X	X
CPH_145		tse1	tse2	tse3	X	tse5	tse8	X	tas1	X	tse7	X	X	X	X	X	modA	PA2066	tle1	tseT	azu	pldB	tle3	X	vgrG2b	tseV	pldA	X	X	tspE1a	tspE1b	X	PA0256	tseF	X	X	tepBb
CPH_148		tse1	tse2	tse3	X	tse5	tse8	X	tas1	X	tse7	X	X	X	X	X	modA	PA2066	tle1	tseT	azu	pldB	tle3	X	vgrG2b	tseV	pldA	X	X	tspE1a	tspE1b	X	PA0256	tseF	X	X	tepBb
CPH_149		tse1	tse2	tse3	tse4	tse5	tse8	X	tas1	X	X	X	X	X	tse7d	tplE	modA	PA2066	tle1	tseT	azu	pldB	tle3	X	vgrG2b	tseV	pldA	rhsP2	X	X	X	tspE1c	PA0256	tseF	tepB	X	X
CPH_149_1		tse1	tse2	tse3	tse4	tse5	tse8	X	tas1	X	X	X	X	X	tse7d	tplE	modA	PA2066	tle1	tseT	azu	pldB	tle3	X	vgrG2b	tseV	pldA	rhsP2	X	X	X	tspE1c	PA0256	tseF	tepB	X	X
CPH_15_2		tse1	tse2	tse3	tse4	tse5	tse8	tse6	X	X	tse7	X	X	X	X	tplE	modA	PA2066	tle1	tseT	azu	pldB	X	X	X	tseV	X	X	X	X	tspE1b	X	PA0256	tseF	X	X	X
CPH_150		tse1	tse2	tse3	tse4	tse5	tse8	X	tas1	X	X	X	X	X	tse7d	tplE	modA	PA2066	tle1	tseT	azu	pldB	tle3	X	vgrG2b	tseV	pldA	rhsP2	X	X	X	tspE1c	PA0256	tseF	tepB	X	X
CPH_151		tse1	tse2	tse3	tse4	tse5	tse8	X	tas1	X	X	X	X	X	tse7d	tplE	modA	PA2066	tle1	tseT	azu	pldB	tle3	X	vgrG2b	tseV	pldA	rhsP2	X	X	X	tspE1c	PA0256	tseF	tepB	X	X
CPH_152		tse1	tse2	tse3	tse4	tse5	tse8	X	tas1	X	X	X	X	X	tse7d	tplE	modA	PA2066	tle1	tseT	azu	pldB	tle3	X	vgrG2b	tseV	pldA	rhsP2	X	X	X	tspE1c	PA0256	tseF	tepB	X	X
CPH_153		tse1	tse2	tse3	tse4	tse5	tse8	X	tas1	X	X	X	X	X	tse7d	tplE	modA	PA2066	tle1	tseT	azu	pldB	tle3	X	vgrG2b	tseV	pldA	rhsP2	X	X	X	tspE1c	PA0256	tseF	tepB	X	X
CPH_154		tse1	tse2	tse3	tse4	tse5	tse8	X	tas1	X	X	X	X	X	tse7d	tplE	modA	PA2066	tle1	tseT	azu	pldB	tle3	X	vgrG2b	tseV	pldA	rhsP2	X	X	X	tspE1c	PA0256	tseF	tepB	X	X
CPH_155		tse1	tse2	tse3	tse4	tse5	tse8	X	tas1	X	X	X	X	X	tse7d	tplE	modA	PA2066	tle1	tseT	azu	pldB	tle3	X	vgrG2b	tseV	pldA	rhsP2	X	X	X	tspE1c	PA0256	tseF	tepB	X	X
CPH_156		tse1	tse2	tse3	tse4	tse5	tse8	X	tas1	X	X	X	X	X	tse7d	tplE	modA	PA2066	tle1	tseT	azu	pldB	tle3	X	vgrG2b	tseV	pldA	rhsP2	X	X	X	tspE1c	PA0256	tseF	tepB	X	X
CPH_157		tse1	tse2	tse3	tse4	tse5	tse8	X	tas1	X	X	X	X	X	tse7d	tplE	modA	PA2066	tle1	tseT	azu	pldB	tle3	X	vgrG2b	tseV	pldA	rhsP2	X	X	X	tspE1c	PA0256	tseF	tepB	X	X
CPH_158		tse1	tse2	tse3	tse4	tse5	tse8	X	tas1	X	X	X	X	X	tse7d	tplE	modA	PA2066	tle1	tseT	azu	pldB	tle3	X	vgrG2b	tseV	pldA	rhsP2	X	X	X	tspE1c	PA0256	tseF	tepB	X	X
CPH_159		tse1	tse2	tse3	tse4	tse5	tse8	X	tas1	X	X	X	X	X	tse7d	tplE	modA	PA2066	tle1	tseT	azu	pldB	tle3	X	vgrG2b	tseV	pldA	rhsP2	X	X	X	tspE1c	PA0256	tseF	tepB	X	X
CPH_16		tse1	tse2	tse3	tse4	tse5	tse8	tse6	X	X	X	tse7a	X	X	X	tplE	modA	PA2066	tle1	tseT	azu	pldB	X	X	X	X	X	X	tle2	X	X	tspE1c	PA0256	tseF	tepB	X	X
CPH_160		tse1	tse2	tse3	tse4	tse5	tse8	X	tas1	X	X	X	X	X	tse7d	tplE	modA	PA2066	tle1	tseT	azu	pldB	tle3	X	vgrG2b	tseV	pldA	rhsP2	X	X	X	tspE1c	PA0256	tseF	tepB	X	X
CPH_161		tse1	tse2	tse3	tse4	tse5	tse8	X	tas1	X	X	X	X	X	tse7d	tplE	modA	PA2066	tle1	tseT	azu	pldB	tle3	X	vgrG2b	tseV	pldA	rhsP2	X	X	X	tspE1c	PA0256	tseF	tepB	X	X
CPH_161_1		tse1	tse2	tse3	tse4	tse5	tse8	X	tas1	X	X	X	X	X	tse7d	tplE	modA	PA2066	tle1	tseT	azu	pldB	tle3	X	vgrG2b	tseV	pldA	rhsP2	X	X	X	tspE1c	PA0256	tseF	tepB	X	X
CPH_162		tse1	tse2	tse3	tse4	tse5	tse8	X	tas1	X	X	X	X	X	tse7d	tplE	modA	PA2066	tle1	tseT	azu	pldB	tle3	X	vgrG2b	tseV	pldA	rhsP2	X	X	X	tspE1c	PA0256	tseF	tepB	X	X
CPH_163		tse1	tse2	tse3	tse4	tse5	tse8	X	tas1	X	X	X	X	X	tse7d	tplE	modA	PA2066	tle1	tseT	azu	pldB	tle3	X	vgrG2b	tseV	pldA	rhsP2	X	X	X	tspE1c	PA0256	tseF	tepB	X	X
CPH_163_1		tse1	tse2	tse3	tse4	tse5	tse8	X	tas1	X	X	X	X	X	tse7d	tplE	modA	PA2066	tle1	tseT	azu	pldB	tle3	X	vgrG2b	tseV	pldA	rhsP2	X	X	X	tspE1c	PA0256	tseF	tepB	X	X
CPH_164		tse1	tse2	tse3	tse4	tse5	tse8	X	tas1	X	X	X	X	X	tse7d	tplE	modA	PA2066	tle1	tseT	azu	pldB	tle3	X	vgrG2b	tseV	pldA	rhsP2	X	X	X	tspE1c	PA0256	tseF	tepB	X	X
CPH_165		tse1	tse2	tse3	tse4	tse5	X	tse6	X	X	tse7	X	X	X	X	tplE	modA	PA2066	tle1	tseT	azu	pldB	tle3	X	vgrG2b	X	X	X	X	X	tspE1b	X	PA0256	tseF	X	tepBa	X
CPH_166		tse1	tse2	tse3	tse4	tse5	tse8	X	tas1	X	tse7	X	X	X	X	tplE	modA	PA2066	tle1	tseT	azu	pldB	tle3	X	vgrG2b	tseV	X	X	X	X	X	tspE1c	PA0256	tseF	X	X	X
CPH_167		tse1	tse2	tse3	tse4	tse5	tse8	X	tas1	X	X	X	X	X	tse7d	tplE	modA	PA2066	tle1	tseT	azu	pldB	tle3	X	vgrG2b	tseV	pldA	rhsP2	X	X	X	tspE1c	PA0256	tseF	tepB	X	X
CPH_168		tse1	tse2	tse3	tse4	tse5	tse8	X	tas1	X	X	X	X	X	tse7d	tplE	modA	PA2066	tle1	tseT	azu	pldB	tle3	X	vgrG2b	tseV	pldA	rhsP2	X	X	X	tspE1c	PA0256	tseF	tepB	X	X
CPH_169		tse1	tse2	tse3	tse4	tse5	tse8	X	tas1	X	X	X	X	X	tse7d	tplE	modA	PA2066	tle1	tseT	azu	pldB	tle3	X	vgrG2b	tseV	pldA	rhsP2	X	X	X	tspE1c	PA0256	tseF	tepB	X	X
CPH_17		tse1	tse2	tse3	tse4	tse5	tse8	tse6	X	X	X	tse7a	X	X	X	tplE	modA	PA2066	tle1	tseT	azu	pldB	X	X	X	X	X	X	tle2	X	X	tspE1c	PA0256	tseF	tepB	X	X
CPH_170		tse1	tse2	tse3	tse4	tse5	tse8	X	tas1	X	X	X	X	X	tse7d	tplE	modA	PA2066	tle1	tseT	azu	pldB	tle3	X	vgrG2b	tseV	pldA	rhsP2	X	X	X	tspE1c	PA0256	tseF	tepB	X	X
CPH_171		tse1	tse2	tse3	tse4	tse5	tse8	X	tas1	X	X	X	X	X	tse7d	tplE	modA	PA2066	tle1	tseT	azu	pldB	tle3	X	vgrG2b	tseV	pldA	rhsP2	X	X	X	tspE1c	PA0256	tseF	tepB	X	X
CPH_172		tse1	tse2	tse3	tse4	tse5	tse8	X	tas1	X	X	X	X	X	tse7d	tplE	modA	PA2066	tle1	tseT	azu	pldB	tle3	X	vgrG2b	tseV	pldA	rhsP2	X	X	X	tspE1c	PA0256	tseF	tepB	X	X
CPH_173		tse1	tse2	tse3	tse4	tse5	tse8	tse6	X	X	tse7	X	X	X	X	tplE	modA	PA2066	tle1	tseT	azu	pldB	tle3	X	vgrG2b	X	pldA	X	X	X	X	tspE1c	PA0256	tseF	X	tepBa	X
CPH_174		tse1	tse2	tse3	tse4	tse5	tse8	tse6	X	X	tse7	X	X	X	X	tplE	modA	PA2066	tle1	tseT	azu	pldB	tle3	X	vgrG2b	X	pldA	X	X	X	X	tspE1c	PA0256	tseF	X	tepBa	X
CPH_175		tse1	tse2	tse3	tse4	tse5	tse8	tse6	X	X	tse7	X	X	X	X	tplE	modA	PA2066	tle1	tseT	azu	pldB	tle3	X	vgrG2b	X	pldA	X	X	X	X	tspE1c	PA0256	tseF	X	tepBa	X
CPH_176		tse1	tse2	tse3	tse4	tse5	tse8	tse6	X	X	tse7	X	X	X	X	tplE	modA	PA2066	tle1	tseT	azu	pldB	tle3	X	vgrG2b	X	pldA	X	X	X	X	tspE1c	PA0256	tseF	X	tepBa	X
CPH_177		tse1	tse2	tse3	tse4	tse5	tse8	X	tas1	X	X	tse7a	X	X	X	tplE	modA	PA2066	tle1	tseT	azu	pldB	X	X	X	X	X	rhsP2	X	X	X	tspE1c	X	tseF	tepB	X	X
CPH_178		tse1	tse2	tse3	tse4	tse5	tse8	tse6	X	X	tse7	X	X	X	X	tplE	modA	PA2066	tle1	tseT	azu	pldB	tle3	tle4b	X	tseV	X	X	X	X	tspE1b	X	PA0256	tseF	X	tepBa	X
CPH_179		tse1	tse2	tse3	tse4	tse5	tse8	tse6	X	X	X	tse7a	X	X	X	tplE	modA	PA2066	tle1	tseT	azu	pldB	X	X	X	X	X	X	X	X	tspE1b	X	PA0256	tseF	X	tepBa	X
CPH_18		tse1	tse2	tse3	tse4	tse5	tse8	tse6	X	X	X	tse7a	X	X	X	tplE	modA	PA2066	tle1	tseT	azu	pldB	X	X	X	X	X	X	tle2	X	X	tspE1c	PA0256	tseF	tepB	X	X
CPH_180		tse1	tse2	tse3	tse4	tse5	tse8	tse6	X	X	X	tse7a	X	X	X	tplE	modA	PA2066	tle1	tseT	azu	pldB	X	X	X	X	X	X	X	X	tspE1b	X	PA0256	tseF	X	tepBa	X
CPH_180_1		tse1	tse2	tse3	tse4	tse5	tse8	tse6	X	X	X	tse7a	X	X	X	tplE	modA	PA2066	tle1	tseT	azu	pldB	X	X	X	X	X	X	X	X	tspE1b	X	PA0256	tseF	X	tepBa	X
CPH_181		tse1	tse2	tse3	tse4	tse5	tse8	tse6	X	X	X	tse7a	X	X	X	tplE	modA	PA2066	tle1	tseT	azu	pldB	X	X	X	X	X	X	X	X	tspE1b	X	PA0256	tseF	X	tepBa	X
CPH_182		tse1	tse2	tse3	tse4	tse5	tse8	tse6	X	X	X	tse7a	X	X	X	tplE	modA	PA2066	tle1	tseT	azu	pldB	X	X	X	X	X	X	X	X	tspE1b	X	PA0256	tseF	X	tepBa	X
CPH_183		tse1	tse2	tse3	tse4	tse5	tse8	tse6	X	X	tse7	X	X	X	X	tplE	modA	PA2066	tle1	tseT	azu	pldB	tle3	X	vgrG2b	X	pldA	X	X	X	X	tspE1c	PA0256	tseF	X	tepBa	X
CPH_184		tse1	tse2	tse3	tse4	tse5	tse8	tse6	X	X	tse7	X	X	X	X	tplE	modA	PA2066	tle1	tseT	azu	pldB	tle3	X	vgrG2b	X	pldA	X	X	X	X	tspE1c	PA0256	tseF	X	tepBa	X
CPH_185		tse1	tse2	tse3	tse4	tse5	tse8	tse6	X	X	X	tse7a	X	X	X	tplE	modA	PA2066	tle1	tseT	azu	pldB	X	X	X	tseV	X	X	X	X	X	tspE1c	PA0256	tseF	tepB	X	X
CPH_186		tse1	tse2	tse3	tse4	tse5	tse8	tse6	X	X	X	tse7a	X	X	X	tplE	modA	PA2066	tle1	tseT	azu	pldB	X	X	X	tseV	X	X	X	X	X	tspE1c	PA0256	tseF	tepB	X	X
CPH_187		tse1	tse2	tse3	tse4	tse5	tse8	tse6	X	X	X	tse7a	X	X	X	tplE	modA	PA2066	tle1	tseT	azu	pldB	tle3	X	vgrG2b	tseV	X	X	tle2	X	tspE1b	X	PA0256	tseF	tepB	X	X
CPH_188		tse1	tse2	tse3	tse4	tse5	tse8	tse6	X	X	tse7	X	X	X	X	tplE	modA	PA2066	tle1	tseT	azu	pldB	tle3	X	vgrG2b	tseV	X	X	X	X	X	tspE1c	PA0256	tseF	X	tepBa	X
CPH_189		tse1	tse2	tse3	tse4	tse5	tse8	tse6	X	X	X	tse7a	X	X	X	tplE	modA	PA2066	tle1	tseT	azu	pldB	X	X	X	tseV	X	X	X	X	X	tspE1c	PA0256	tseF	tepB	X	X
CPH_19		tse1	tse2	tse3	tse4	tse5	tse8	tse6	X	X	X	tse7a	X	X	X	tplE	modA	PA2066	tle1	tseT	azu	pldB	X	X	X	X	X	X	tle2	X	X	tspE1c	PA0256	tseF	tepB	X	X
CPH_190		tse1	tse2	tse3	tse4	tse5	tse8	tse6	X	X	X	tse7a	X	X	X	tplE	modA	PA2066	tle1	tseT	azu	pldB	X	X	X	tseV	X	X	X	X	X	tspE1c	PA0256	tseF	tepB	X	X
CPH_191		tse1	tse2	tse3	tse4	tse5	tse8	tse6	X	X	X	tse7a	X	X	X	tplE	modA	PA2066	tle1	tseT	azu	pldB	X	X	X	tseV	X	X	X	X	X	tspE1c	PA0256	tseF	tepB	X	X
CPH_192		tse1	tse2	tse3	tse4	tse5	tse8	tse6	X	X	X	tse7a	X	X	X	tplE	modA	PA2066	tle1	tseT	azu	pldB	X	X	X	tseV	X	X	X	X	X	tspE1c	PA0256	tseF	tepB	X	X
CPH_193		tse1	tse2	tse3	tse4	tse5	tse8	tse6	X	X	X	tse7a	X	X	X	tplE	modA	PA2066	tle1	tseT	azu	pldB	tle3	X	vgrG2b	tseV	X	X	X	X	tspE1b	X	PA0256	tseF	X	X	X
CPH_194		tse1	tse2	tse3	tse4	tse5	tse8	tse6	X	X	X	tse7a	X	X	X	tplE	modA	PA2066	tle1	tseT	azu	pldB	tle3	X	vgrG2b	tseV	X	X	X	X	tspE1b	X	PA0256	tseF	X	X	X
CPH_195		tse1	tse2	tse3	tse4	tse5	tse8	tse6	X	X	X	tse7a	X	X	X	tplE	modA	PA2066	tle1	tseT	azu	pldB	tle3	X	vgrG2b	tseV	X	X	X	X	tspE1b	X	PA0256	tseF	X	X	X
CPH_196		tse1	tse2	tse3	tse4	tse5	tse8	tse6	X	X	tse7	X	X	X	X	tplE	modA	PA2066	tle1	tseT	azu	pldB	tle3	X	vgrG2b	tseV	X	X	X	X	tspE1b	X	PA0256	tseF	X	tepBa	X
CPH_197		tse1	tse2	tse3	tse4	tse5	tse8	tse6	X	X	tse7	X	X	X	X	tplE	modA	PA2066	tle1	tseT	azu	pldB	tle3	X	vgrG2b	tseV	X	X	X	X	tspE1b	X	PA0256	tseF	X	tepBa	X
CPH_198		tse1	tse2	tse3	tse4	tse5	tse8	tse6	X	X	tse7	X	X	X	X	tplE	modA	PA2066	tle1	tseT	azu	pldB	tle3	X	vgrG2b	tseV	X	X	X	X	tspE1b	X	PA0256	tseF	X	tepBa	X
CPH_199		tse1	tse2	tse3	tse4	tse5	tse8	tse6	X	X	tse7	X	X	X	X	tplE	modA	PA2066	tle1	tseT	azu	pldB	tle3	X	vgrG2b	tseV	X	X	X	X	tspE1b	X	PA0256	tseF	X	tepBa	X
CPH_2_2		tse1	tse2	tse3	tse4	tse5	tse8	X	tas1	X	X	tse7a	X	X	X	tplE	modA	PA2066	tle1	tseT	azu	pldB	tle3	X	vgrG2b	tseV	pldA	rhsP2	X	X	tspE1b	X	PA0256	tseF	tepB	X	X
CPH_20		tse1	tse2	tse3	tse4	tse5	tse8	tse6	X	X	X	tse7a	X	X	X	tplE	modA	PA2066	tle1	tseT	azu	pldB	X	X	X	X	X	X	tle2	X	X	tspE1c	PA0256	tseF	tepB	X	X
CPH_200		tse1	tse2	tse3	tse4	tse5	tse8	X	tas1	X	tse7	X	X	X	X	tplE	modA	PA2066	tle1	tseT	azu	pldB	tle3	X	vgrG2b	X	pldA	rhsP2	X	X	tspE1b	X	PA0256	tseF	tepB	X	X
CPH_201		tse1	tse2	tse3	tse4	tse5	tse8	X	tas1	X	tse7	X	X	X	X	tplE	modA	PA2066	tle1	tseT	azu	pldB	tle3	X	vgrG2b	tseV	X	X	X	X	tspE1b	X	PA0256	tseF	tepB	X	X
CPH_201_1		tse1	tse2	tse3	tse4	tse5	tse8	X	tas1	X	tse7	X	X	X	X	tplE	modA	PA2066	tle1	tseT	azu	pldB	tle3	X	vgrG2b	tseV	X	X	X	X	tspE1b	X	PA0256	tseF	tepB	X	X
CPH_202		tse1	tse2	tse3	tse4	tse5	tse8	tse6	X	X	tse7	X	X	X	X	tplE	modA	PA2066	tle1	tseT	azu	pldB	tle3	tle4b	X	X	X	X	X	X	tspE1b	X	PA0256	tseF	X	X	X
CPH_203		tse1	tse2	tse3	tse4	tse5	tse8	X	tas1	X	tse7	X	X	X	X	tplE	modA	PA2066	tle1	tseT	azu	pldB	tle3	X	vgrG2b	tseV	X	X	X	X	tspE1b	X	PA0256	tseF	tepB	X	X
CPH_203_1		tse1	tse2	tse3	tse4	tse5	tse8	X	tas1	X	tse7	X	X	X	X	tplE	modA	PA2066	tle1	tseT	azu	pldB	tle3	X	vgrG2b	tseV	X	X	X	X	tspE1b	X	PA0256	tseF	tepB	X	X
CPH_204		tse1	tse2	tse3	tse4	tse5	tse8	X	tas1	X	tse7	X	X	X	X	tplE	modA	PA2066	tle1	tseT	azu	pldB	tle3	X	vgrG2b	tseV	X	X	X	X	tspE1b	X	PA0256	tseF	tepB	X	X
CPH_205		tse1	tse2	tse3	tse4	tse5	tse8	X	tas1	X	tse7	X	X	X	X	tplE	modA	PA2066	tle1	tseT	azu	pldB	tle3	X	vgrG2b	tseV	X	X	X	X	tspE1b	X	PA0256	tseF	tepB	X	X
CPH_206		tse1	tse2	tse3	tse4	tse5	tse8	tse6	X	X	tse7	X	X	X	X	tplE	modA	PA2066	tle1	tseT	azu	pldB	tle3	X	vgrG2b	tseV	X	X	X	X	tspE1b	X	PA0256	tseF	X	tepBa	X
CPH_207		tse1	tse2	tse3	tse4	tse5	tse8	tse6	X	X	tse7	X	X	X	X	tplE	modA	PA2066	tle1	tseT	azu	pldB	tle3	X	vgrG2b	tseV	X	X	X	X	tspE1b	X	PA0256	tseF	X	tepBa	X
CPH_208		tse1	tse2	tse3	tse4	tse5	tse8	tse6	X	X	tse7	X	X	X	X	tplE	modA	PA2066	tle1	tseT	azu	pldB	tle3	X	vgrG2b	tseV	X	X	X	X	tspE1b	X	PA0256	tseF	X	tepBa	X
CPH_209		tse1	tse2	tse3	tse4	tse5	tse8	tse6	X	X	tse7	X	X	X	X	tplE	modA	PA2066	tle1	tseT	azu	pldB	tle3	X	vgrG2b	tseV	X	X	X	X	tspE1b	X	PA0256	tseF	X	tepBa	X
CPH_21		tse1	tse2	tse3	tse4	tse5	tse8	tse6	X	X	X	tse7a	X	X	X	tplE	modA	PA2066	tle1	tseT	azu	pldB	tle3	X	vgrG2b	X	X	X	X	X	tspE1b	X	PA0256	tseF	tepB	X	X
CPH_210		tse1	tse2	tse3	tse4	tse5	tse8	tse6	X	X	tse7	X	X	X	X	tplE	modA	PA2066	tle1	tseT	azu	pldB	tle3	X	vgrG2b	tseV	X	X	X	X	tspE1b	X	PA0256	tseF	X	tepBa	X
CPH_211		tse1	tse2	tse3	tse4	tse5	tse8	tse6	X	X	tse7	X	X	X	X	tplE	modA	PA2066	tle1	tseT	azu	pldB	tle3	X	vgrG2b	tseV	X	X	X	X	tspE1b	X	PA0256	tseF	X	tepBa	X
CPH_212		tse1	tse2	tse3	tse4	tse5	tse8	tse6	X	X	tse7	X	X	X	X	tplE	modA	PA2066	tle1	tseT	azu	pldB	tle3	X	vgrG2b	tseV	X	X	X	X	tspE1b	X	PA0256	tseF	X	tepBa	X
CPH_213		tse1	tse2	tse3	tse4	tse5	tse8	tse6	X	X	tse7	X	X	X	X	tplE	modA	PA2066	tle1	tseT	azu	pldB	tle3	X	vgrG2b	tseV	X	X	X	X	tspE1b	X	PA0256	tseF	X	tepBa	X
CPH_214		tse1	tse2	tse3	tse4	tse5	tse8	X	tas1	X	tse7	X	X	X	X	tplE	modA	PA2066	tle1	tseT	azu	pldB	tle3	X	vgrG2b	tseV	X	X	X	X	tspE1b	X	PA0256	tseF	tepB	X	X
CPH_215		tse1	tse2	tse3	tse4	tse5	tse8	tse6	X	X	tse7	X	X	X	X	tplE	modA	PA2066	tle1	tseT	azu	pldB	tle3	X	vgrG2b	tseV	X	X	X	X	tspE1b	X	PA0256	tseF	X	tepBa	X
CPH_216		tse1	tse2	tse3	tse4	tse5	tse8	X	tas1	X	tse7	X	X	X	X	tplE	modA	PA2066	tle1	tseT	azu	pldB	tle3	X	vgrG2b	X	X	X	X	X	tspE1b	X	PA0256	tseF	X	X	X
CPH_217		tse1	tse2	tse3	tse4	tse5	tse8	X	tas1	X	tse7	X	X	X	X	tplE	modA	PA2066	tle1	tseT	azu	pldB	tle3	X	vgrG2b	X	X	X	X	X	tspE1b	X	PA0256	tseF	X	X	X
CPH_218		tse1	tse2	tse3	tse4	tse5	tse8	X	tas1	X	tse7	X	X	X	X	tplE	modA	PA2066	tle1	tseT	azu	pldB	tle3	X	vgrG2b	X	X	X	X	X	tspE1b	X	PA0256	tseF	X	X	X
CPH_219		tse1	tse2	tse3	tse4	tse5	tse8	X	tas1	X	tse7	X	X	X	X	tplE	modA	PA2066	tle1	tseT	azu	pldB	tle3	X	vgrG2b	X	X	X	X	X	tspE1b	X	PA0256	tseF	X	X	X
CPH_22		tse1	tse2	tse3	tse4	tse5	tse8	tse6	X	X	X	tse7a	X	X	X	tplE	modA	PA2066	tle1	tseT	azu	pldB	tle3	X	vgrG2b	X	X	X	X	X	tspE1b	X	PA0256	tseF	tepB	X	X
CPH_220		tse1	tse2	tse3	tse4	tse5	tse8	X	tas1	X	tse7	X	X	X	X	tplE	modA	PA2066	tle1	tseT	azu	pldB	tle3	X	vgrG2b	X	X	X	X	X	tspE1b	X	PA0256	tseF	X	X	X
CPH_221		tse1	tse2	tse3	tse4	tse5	tse8	X	tas1	X	tse7	X	X	X	X	tplE	modA	PA2066	tle1	tseT	azu	pldB	tle3	X	vgrG2b	X	X	X	X	X	tspE1b	X	PA0256	tseF	X	X	X
CPH_222		tse1	tse2	tse3	tse4	tse5	tse8	X	tas1	X	tse7	X	X	X	X	tplE	modA	PA2066	tle1	tseT	azu	pldB	tle3	X	vgrG2b	X	X	X	X	X	tspE1b	X	PA0256	tseF	X	X	X
CPH_223		tse1	tse2	tse3	tse4	tse5	tse8	X	tas1	X	tse7	X	X	X	X	tplE	modA	PA2066	tle1	tseT	azu	pldB	tle3	X	vgrG2b	tseV	X	X	X	X	tspE1b	X	PA0256	tseF	tepB	X	X
CPH_224		tse1	tse2	tse3	tse4	tse5	tse8	tse6	X	X	X	tse7a	X	X	X	tplE	modA	PA2066	tle1	tseT	azu	pldB	tle3	X	vgrG2b	tseV	X	X	X	X	tspE1b	X	PA0256	tseF	X	tepBa	X
CPH_225		tse1	tse2	tse3	tse4	tse5	tse8	tse6	X	X	X	tse7a	X	X	X	tplE	modA	PA2066	tle1	tseT	azu	pldB	tle3	X	vgrG2b	tseV	X	X	X	X	tspE1b	X	PA0256	tseF	X	tepBa	X
CPH_226		tse1	tse2	tse3	tse4	tse5	tse8	tse6	X	X	X	tse7a	X	X	X	tplE	modA	PA2066	tle1	tseT	azu	pldB	tle3	X	vgrG2b	tseV	X	X	X	X	tspE1b	X	PA0256	tseF	X	tepBa	X
CPH_227		tse1	tse2	tse3	tse4	tse5	tse8	tse6	X	X	X	tse7a	X	X	X	tplE	modA	PA2066	tle1	tseT	azu	pldB	tle3	X	vgrG2b	tseV	X	X	X	X	tspE1b	X	PA0256	tseF	X	tepBa	X
CPH_228		tse1	tse2	tse3	tse4	tse5	tse8	tse6	X	X	X	tse7a	X	X	X	tplE	modA	PA2066	tle1	tseT	azu	pldB	tle3	X	vgrG2b	tseV	X	X	X	X	tspE1b	X	PA0256	tseF	X	tepBa	X
CPH_229		tse1	tse2	tse3	tse4	tse5	tse8	tse6	X	X	X	tse7a	X	X	X	tplE	modA	PA2066	tle1	tseT	azu	pldB	tle3	X	vgrG2b	tseV	X	X	X	X	tspE1b	X	PA0256	tseF	X	tepBa	X
CPH_23		tse1	tse2	tse3	tse4	tse5	tse8	tse6	X	X	X	tse7a	X	X	X	tplE	modA	PA2066	tle1	tseT	azu	pldB	tle3	X	vgrG2b	X	X	X	X	X	tspE1b	X	PA0256	tseF	tepB	X	X
CPH_235		tse1	tse2	tse3	tse4	tse5	tse8	tse6	X	X	X	tse7a	X	X	X	tplE	modA	PA2066	tle1	tseT	azu	pldB	tle3	X	vgrG2b	tseV	X	X	X	X	tspE1b	X	PA0256	tseF	X	tepBa	X
CPH_237		tse1	tse2	tse3	tse4	tse5	tse8	tse6	X	X	X	tse7a	X	X	X	tplE	modA	PA2066	tle1	tseT	azu	pldB	tle3	X	vgrG2b	tseV	X	X	X	X	tspE1b	X	PA0256	tseF	X	tepBa	X
CPH_239		tse1	tse2	tse3	tse4	tse5	tse8	tse6	X	X	X	tse7a	X	X	X	tplE	modA	PA2066	tle1	tseT	azu	pldB	tle3	X	vgrG2b	tseV	X	X	X	X	tspE1b	X	PA0256	tseF	X	tepBa	X
CPH_24		tse1	tse2	tse3	tse4	tse5	tse8	tse6	X	X	X	tse7a	X	X	X	tplE	modA	PA2066	tle1	tseT	azu	pldB	tle3	X	vgrG2b	X	X	X	X	X	tspE1b	X	PA0256	tseF	tepB	X	X
CPH_240		tse1	tse2	tse3	tse4	tse5	tse8	tse6	X	X	X	tse7a	X	X	X	tplE	modA	PA2066	tle1	tseT	azu	pldB	tle3	X	vgrG2b	tseV	X	X	X	X	tspE1b	X	PA0256	tseF	X	tepBa	X
CPH_241		tse1	tse2	tse3	tse4	tse5	tse8	tse6	X	X	X	tse7a	X	X	X	tplE	modA	PA2066	tle1	tseT	azu	pldB	tle3	X	vgrG2b	tseV	X	X	X	X	tspE1b	X	PA0256	tseF	X	tepBa	X
CPH_241_1		tse1	tse2	tse3	tse4	tse5	tse8	tse6	X	X	X	tse7a	X	X	X	tplE	modA	PA2066	tle1	tseT	azu	pldB	tle3	X	vgrG2b	tseV	X	X	X	X	tspE1b	X	PA0256	tseF	X	tepBa	X
CPH_242		tse1	tse2	tse3	tse4	tse5	tse8	tse6	X	X	X	tse7a	X	X	X	tplE	modA	PA2066	tle1	tseT	azu	pldB	tle3	X	vgrG2b	tseV	X	X	X	X	tspE1b	X	PA0256	tseF	X	tepBa	X
CPH_243		tse1	tse2	tse3	tse4	tse5	tse8	tse6	X	X	X	tse7a	X	X	X	tplE	modA	PA2066	tle1	tseT	azu	pldB	tle3	X	vgrG2b	tseV	X	X	X	X	tspE1b	X	PA0256	tseF	X	tepBa	X
CPH_244		tse1	tse2	tse3	tse4	tse5	tse8	tse6	X	X	X	tse7a	X	X	X	tplE	modA	PA2066	tle1	tseT	azu	pldB	tle3	X	vgrG2b	tseV	X	X	X	X	tspE1b	X	PA0256	tseF	X	tepBa	X
CPH_245		tse1	tse2	tse3	tse4	tse5	tse8	tse6	X	X	X	tse7a	X	X	X	tplE	modA	PA2066	tle1	tseT	azu	pldB	tle3	X	vgrG2b	tseV	X	X	X	X	tspE1b	X	PA0256	tseF	X	tepBa	X
CPH_246		tse1	tse2	tse3	tse4	tse5	tse8	tse6	X	X	X	tse7a	X	X	X	tplE	modA	PA2066	tle1	tseT	azu	pldB	tle3	X	vgrG2b	tseV	X	X	X	X	tspE1b	X	PA0256	tseF	X	tepBa	X
CPH_247		tse1	tse2	tse3	tse4	tse5	tse8	tse6	X	X	X	tse7a	X	X	X	tplE	modA	PA2066	tle1	tseT	azu	pldB	tle3	X	vgrG2b	tseV	X	X	X	X	tspE1b	X	PA0256	tseF	X	tepBa	X
CPH_25		tse1	tse2	tse3	tse4	tse5	tse8	tse6	X	X	tse7	X	X	X	X	tplE	modA	PA2066	tle1	tseT	azu	pldB	X	X	X	tseV	X	X	X	X	tspE1b	X	PA0256	tseF	X	X	X
CPH_250		tse1	tse2	tse3	tse4	tse5	tse8	X	tas1	X	tse7	X	X	X	X	tplE	modA	PA2066	tle1	tseT	azu	pldB	tle3	X	vgrG2b	tseV	X	X	X	X	tspE1b	X	PA0256	tseF	X	tepBa	X
CPH_253		tse1	tse2	tse3	tse4	tse5	tse8	tse6	X	X	tse7	X	X	X	X	tplE	modA	PA2066	tle1	tseT	azu	pldB	tle3	tle4b	X	X	pldA	X	X	X	tspE1b	X	PA0256	tseF	X	X	X
CPH_254		tse1	tse2	tse3	tse4	tse5	tse8	tse6	X	X	tse7	X	X	X	X	tplE	modA	PA2066	tle1	tseT	azu	pldB	tle3	tle4b	X	X	pldA	X	X	X	tspE1b	X	PA0256	tseF	X	X	X
CPH_255		tse1	tse2	tse3	tse4	tse5	tse8	tse6	X	X	tse7	X	X	X	X	tplE	modA	PA2066	tle1	tseT	azu	pldB	tle3	tle4b	X	X	pldA	X	X	X	tspE1b	X	PA0256	tseF	X	X	X
CPH_256		tse1	tse2	tse3	tse4	tse5	tse8	tse6	X	X	tse7	X	X	X	X	tplE	modA	PA2066	tle1	tseT	azu	pldB	tle3	tle4b	X	X	pldA	X	X	X	tspE1b	X	PA0256	tseF	X	X	X
CPH_257		tse1	tse2	tse3	tse4	tse5	tse8	tse6	X	X	tse7	X	X	X	X	tplE	modA	PA2066	tle1	tseT	azu	pldB	tle3	tle4b	X	X	pldA	X	X	X	tspE1b	X	PA0256	tseF	X	X	X
CPH_258		tse1	tse2	tse3	tse4	tse5	tse8	tse6	X	X	tse7	X	X	X	X	tplE	modA	PA2066	tle1	tseT	azu	pldB	tle3	tle4b	X	X	pldA	X	X	X	tspE1b	X	PA0256	tseF	X	X	X
CPH_259		tse1	tse2	tse3	tse4	tse5	tse8	tse6	X	X	tse7	X	X	X	X	tplE	modA	PA2066	tle1	tseT	azu	pldB	tle3	tle4b	X	X	pldA	X	X	X	tspE1b	X	PA0256	tseF	X	X	X
CPH_259_1		tse1	tse2	tse3	tse4	tse5	tse8	tse6	X	X	tse7	X	X	X	X	tplE	modA	PA2066	tle1	tseT	azu	pldB	tle3	tle4b	X	X	pldA	X	X	X	tspE1b	X	PA0256	tseF	X	X	X
CPH_26		tse1	tse2	tse3	tse4	tse5	tse8	tse6	X	X	X	tse7a	X	X	X	tplE	modA	PA2066	tle1	tseT	azu	pldB	tle3	X	vgrG2b	X	X	X	X	X	tspE1b	X	PA0256	tseF	tepB	X	X
CPH_260		tse1	tse2	tse3	tse4	tse5	tse8	tse6	X	X	tse7	X	X	X	X	tplE	modA	PA2066	tle1	tseT	azu	pldB	tle3	tle4b	X	X	pldA	X	X	X	tspE1b	X	PA0256	tseF	X	X	X
CPH_261		tse1	tse2	tse3	tse4	tse5	tse8	tse6	X	X	tse7	X	X	X	X	tplE	modA	PA2066	tle1	tseT	azu	pldB	tle3	tle4b	X	X	pldA	X	X	X	tspE1b	X	PA0256	tseF	X	X	X
CPH_262		tse1	tse2	tse3	tse4	tse5	tse8	tse6	X	X	tse7	X	X	X	X	tplE	modA	PA2066	tle1	tseT	azu	pldB	tle3	tle4b	X	X	pldA	X	X	X	tspE1b	X	PA0256	tseF	X	X	X
CPH_264		tse1	tse2	tse3	tse4	tse5	tse8	tse6	X	X	tse7	X	X	X	X	tplE	modA	PA2066	tle1	tseT	azu	pldB	tle3	tle4b	X	X	pldA	X	X	X	tspE1b	X	PA0256	tseF	X	X	X
CPH_265		tse1	tse2	tse3	tse4	tse5	tse8	tse6	X	X	tse7	X	X	X	X	tplE	modA	PA2066	tle1	tseT	azu	pldB	tle3	tle4b	X	X	pldA	X	X	X	tspE1b	X	PA0256	tseF	X	X	X
CPH_266		tse1	tse2	tse3	tse4	tse5	tse8	tse6	X	X	tse7	X	X	X	X	tplE	modA	PA2066	tle1	tseT	azu	pldB	tle3	tle4b	X	X	pldA	X	X	X	tspE1b	X	PA0256	tseF	X	X	X
CPH_267		tse1	tse2	tse3	tse4	tse5	tse8	tse6	X	X	tse7	X	X	X	X	tplE	modA	PA2066	tle1	tseT	azu	pldB	tle3	X	vgrG2b	tseV	X	X	X	X	X	tspE1c	PA0256	tseF	X	tepBa	X
CPH_268		tse1	tse2	tse3	tse4	tse5	tse8	tse6	X	X	tse7	X	X	X	X	tplE	modA	PA2066	tle1	tseT	azu	pldB	tle3	X	vgrG2b	tseV	X	X	X	X	X	tspE1c	PA0256	tseF	X	tepBa	X
CPH_269		tse1	tse2	tse3	tse4	tse5	tse8	tse6	X	X	tse7	X	X	X	X	tplE	modA	PA2066	tle1	tseT	azu	pldB	tle3	X	vgrG2b	tseV	X	X	X	X	X	tspE1c	PA0256	tseF	X	tepBa	X
CPH_27		tse1	tse2	tse3	tse4	tse5	tse8	tse6	X	X	tse7	X	X	X	X	tplE	modA	PA2066	tle1	tseT	azu	pldB	X	X	X	tseV	pldA	X	X	X	tspE1b	X	PA0256	tseF	X	tepBa	X
CPH_270		tse1	tse2	tse3	tse4	tse5	tse8	tse6	X	X	tse7	X	X	X	X	tplE	modA	PA2066	tle1	tseT	azu	pldB	tle3	X	vgrG2b	tseV	X	X	X	X	X	tspE1c	PA0256	tseF	X	tepBa	X
CPH_271		tse1	tse2	tse3	tse4	tse5	tse8	tse6	X	X	tse7	X	X	X	X	tplE	modA	PA2066	tle1	tseT	azu	pldB	tle3	X	vgrG2b	tseV	X	X	X	X	X	tspE1c	PA0256	tseF	X	tepBa	X
CPH_272		tse1	tse2	tse3	tse4	tse5	tse8	tse6	X	X	tse7	X	X	X	X	tplE	modA	PA2066	tle1	tseT	azu	pldB	tle3	X	vgrG2b	tseV	X	X	X	X	X	tspE1c	PA0256	tseF	X	tepBa	X
CPH_273		tse1	tse2	tse3	tse4	tse5	tse8	tse6	X	X	tse7	X	X	X	X	tplE	modA	PA2066	tle1	tseT	azu	pldB	tle3	X	vgrG2b	tseV	X	X	X	X	X	tspE1c	PA0256	tseF	X	tepBa	X
CPH_274		tse1	tse2	tse3	tse4	tse5	tse8	tse6	X	X	tse7	X	X	X	X	tplE	modA	PA2066	tle1	tseT	azu	pldB	tle3	X	vgrG2b	tseV	X	X	X	X	X	tspE1c	PA0256	tseF	X	tepBa	X
CPH_275		tse1	tse2	tse3	tse4	tse5	tse8	tse6	X	X	tse7	X	X	X	X	tplE	modA	PA2066	tle1	tseT	azu	pldB	tle3	X	vgrG2b	tseV	X	X	X	X	X	tspE1c	PA0256	tseF	X	tepBa	X
CPH_276		tse1	tse2	tse3	tse4	tse5	tse8	tse6	X	X	X	tse7a	X	X	X	tplE	modA	PA2066	tle1	tseT	azu	pldB	tle3	X	vgrG2b	tseV	X	X	X	X	tspE1b	X	PA0256	tseF	X	X	X
CPH_277		tse1	tse2	tse3	tse4	tse5	tse8	tse6	X	X	X	tse7a	X	X	X	tplE	modA	PA2066	tle1	tseT	azu	pldB	tle3	X	vgrG2b	tseV	X	X	X	X	tspE1b	X	PA0256	tseF	X	X	X
CPH_278		tse1	tse2	tse3	tse4	tse5	tse8	tse6	X	X	X	tse7a	X	X	X	tplE	modA	PA2066	tle1	tseT	azu	pldB	tle3	X	vgrG2b	tseV	X	X	X	X	tspE1b	X	PA0256	tseF	X	X	X
CPH_279		tse1	tse2	tse3	tse4	tse5	tse8	tse6	X	X	X	tse7a	X	X	X	tplE	modA	PA2066	tle1	tseT	azu	pldB	tle3	X	vgrG2b	tseV	X	X	X	X	tspE1b	X	PA0256	tseF	X	X	X
CPH_28		tse1	tse2	tse3	tse4	tse5	tse8	tse6	X	X	X	tse7a	X	X	X	tplE	modA	PA2066	tle1	tseT	azu	pldB	tle3	X	vgrG2b	X	X	X	X	X	tspE1b	X	PA0256	tseF	tepB	X	X
CPH_280		tse1	tse2	tse3	tse4	tse5	tse8	tse6	X	X	X	tse7a	X	X	X	tplE	modA	PA2066	tle1	tseT	azu	pldB	tle3	X	vgrG2b	tseV	X	X	X	X	tspE1b	X	PA0256	tseF	X	X	X
CPH_281		tse1	tse2	tse3	tse4	tse5	tse8	tse6	X	X	X	tse7a	X	X	X	tplE	modA	PA2066	tle1	tseT	azu	pldB	tle3	X	vgrG2b	tseV	X	X	X	X	tspE1b	X	PA0256	tseF	X	X	X
CPH_282		tse1	tse2	tse3	tse4	tse5	tse8	tse6	X	X	X	tse7a	X	X	X	tplE	modA	PA2066	tle1	tseT	azu	pldB	tle3	X	vgrG2b	tseV	X	X	X	X	tspE1b	X	PA0256	tseF	X	X	X
CPH_283		tse1	tse2	tse3	tse4	tse5	tse8	tse6	X	X	X	tse7a	X	X	X	tplE	modA	PA2066	tle1	tseT	azu	pldB	tle3	X	vgrG2b	tseV	X	X	X	X	tspE1b	X	PA0256	tseF	X	X	X
CPH_284		tse1	tse2	tse3	tse4	tse5	tse8	tse6	X	X	X	tse7a	X	X	X	tplE	modA	PA2066	tle1	tseT	azu	pldB	tle3	X	vgrG2b	tseV	X	X	X	X	tspE1b	X	PA0256	tseF	X	X	X
CPH_285		tse1	tse2	tse3	tse4	tse5	tse8	tse6	X	X	X	tse7a	X	X	X	tplE	modA	PA2066	tle1	tseT	azu	pldB	tle3	X	vgrG2b	tseV	X	X	X	X	tspE1b	X	PA0256	tseF	X	X	X
CPH_286		tse1	tse2	tse3	tse4	tse5	tse8	tse6	X	X	X	tse7a	X	X	X	tplE	modA	PA2066	tle1	tseT	azu	pldB	tle3	X	vgrG2b	tseV	X	X	X	X	tspE1b	X	PA0256	tseF	X	X	X
CPH_287		tse1	tse2	tse3	tse4	tse5	tse8	tse6	X	X	X	tse7a	X	X	X	tplE	modA	PA2066	tle1	tseT	azu	pldB	tle3	X	vgrG2b	tseV	X	X	X	X	tspE1b	X	PA0256	tseF	X	X	X
CPH_288		tse1	tse2	tse3	tse4	tse5	tse8	tse6	X	X	X	tse7a	X	X	X	tplE	modA	PA2066	tle1	tseT	azu	pldB	tle3	X	vgrG2b	tseV	X	X	X	X	tspE1b	X	PA0256	tseF	X	X	X
CPH_289		tse1	tse2	tse3	tse4	tse5	tse8	tse6	X	X	X	tse7a	X	X	X	tplE	modA	PA2066	tle1	tseT	azu	pldB	tle3	X	vgrG2b	tseV	X	X	X	X	tspE1b	X	PA0256	tseF	X	X	X
CPH_29_1		tse1	tse2	tse3	tse4	tse5	tse8	tse6	X	X	X	tse7a	X	X	X	tplE	modA	PA2066	tle1	tseT	azu	pldB	tle3	X	vgrG2b	X	X	X	X	X	tspE1b	X	PA0256	tseF	tepB	X	X
CPH_290		tse1	tse2	tse3	tse4	tse5	tse8	tse6	X	X	X	tse7a	X	X	X	tplE	modA	PA2066	tle1	tseT	azu	pldB	tle3	X	vgrG2b	tseV	X	X	X	X	tspE1b	X	PA0256	tseF	X	X	X
CPH_291		tse1	tse2	tse3	tse4	tse5	tse8	tse6	X	X	X	tse7a	X	X	X	tplE	modA	PA2066	tle1	tseT	azu	pldB	tle3	X	vgrG2b	tseV	X	X	X	X	tspE1b	X	PA0256	tseF	X	X	X
CPH_292		tse1	tse2	tse3	tse4	tse5	tse8	tse6	X	X	X	tse7a	X	X	X	tplE	modA	PA2066	tle1	tseT	azu	pldB	tle3	X	vgrG2b	tseV	X	X	X	X	tspE1b	X	PA0256	tseF	X	X	X
CPH_293		tse1	tse2	tse3	tse4	tse5	tse8	tse6	X	X	tse7	X	X	X	X	tplE	modA	PA2066	tle1	tseT	azu	pldB	tle3	X	vgrG2b	tseV	X	rhsP2	X	X	tspE1b	X	PA0256	tseF	X	X	X
CPH_294		tse1	tse2	tse3	tse4	tse5	tse8	tse6	X	X	tse7	X	X	X	X	tplE	modA	PA2066	tle1	tseT	azu	pldB	X	X	X	tseV	X	X	X	X	tspE1b	X	PA0256	tseF	X	X	X
CPH_295		tse1	tse2	tse3	tse4	tse5	tse8	tse6	X	X	tse7	X	X	X	X	tplE	modA	PA2066	tle1	tseT	azu	pldB	X	X	X	tseV	X	X	X	X	tspE1b	X	PA0256	tseF	X	X	X
CPH_296		tse1	tse2	tse3	tse4	tse5	tse8	tse6	X	X	tse7	X	X	X	X	tplE	modA	PA2066	tle1	tseT	azu	pldB	X	X	X	tseV	X	X	X	X	tspE1b	X	PA0256	tseF	X	X	X
CPH_297		tse1	tse2	tse3	tse4	tse5	tse8	tse6	X	X	tse7	X	X	X	X	tplE	modA	PA2066	tle1	tseT	azu	pldB	X	X	X	tseV	X	X	X	X	tspE1b	X	PA0256	tseF	X	X	X
CPH_298		tse1	tse2	tse3	tse4	tse5	tse8	tse6	X	X	tse7	X	X	X	X	tplE	modA	PA2066	tle1	tseT	azu	pldB	X	X	X	tseV	X	X	X	X	tspE1b	X	PA0256	tseF	X	X	X
CPH_299		tse1	tse2	tse3	tse4	tse5	tse8	tse6	X	X	tse7	X	X	X	X	tplE	modA	PA2066	tle1	tseT	azu	pldB	X	X	X	tseV	X	X	X	X	tspE1b	X	PA0256	tseF	X	X	X
CPH_3_2		tse1	tse2	tse3	tse4	tse5	tse8	X	tas1	X	X	tse7a	X	X	X	tplE	modA	PA2066	tle1	tseT	azu	pldB	tle3	X	vgrG2b	tseV	pldA	rhsP2	X	X	tspE1b	X	PA0256	tseF	tepB	X	X
CPH_30		tse1	tse2	tse3	tse4	tse5	tse8	tse6	X	X	X	tse7a	X	X	X	tplE	modA	PA2066	tle1	tseT	azu	pldB	tle3	X	vgrG2b	X	X	X	X	X	tspE1b	X	PA0256	tseF	tepB	X	X
CPH_300		tse1	tse2	tse3	tse4	tse5	tse8	tse6	X	X	tse7	X	X	X	X	tplE	modA	PA2066	tle1	tseT	azu	pldB	X	X	X	tseV	X	X	X	X	tspE1b	X	PA0256	tseF	X	X	X
CPH_301		tse1	tse2	tse3	tse4	tse5	tse8	tse6	X	X	tse7	X	X	X	X	tplE	modA	PA2066	tle1	tseT	azu	pldB	X	X	X	tseV	X	X	X	X	tspE1b	X	PA0256	tseF	X	X	X
CPH_302		tse1	tse2	tse3	tse4	tse5	tse8	tse6	X	X	tse7	X	X	X	X	tplE	modA	PA2066	tle1	tseT	azu	pldB	X	X	X	tseV	X	X	X	X	tspE1b	X	PA0256	tseF	X	X	X
CPH_303		tse1	tse2	tse3	tse4	tse5	tse8	tse6	X	X	tse7	X	X	X	X	tplE	modA	PA2066	tle1	tseT	azu	pldB	X	X	X	tseV	X	X	X	X	tspE1b	X	PA0256	tseF	X	X	X
CPH_304		tse1	tse2	tse3	tse4	tse5	tse8	tse6	X	X	tse7	X	X	X	X	tplE	modA	PA2066	tle1	tseT	azu	pldB	X	X	X	tseV	X	X	X	X	tspE1b	X	PA0256	tseF	X	X	X
CPH_305		tse1	tse2	tse3	tse4	tse5	tse8	tse6	X	X	tse7	X	X	X	X	tplE	modA	PA2066	tle1	tseT	azu	pldB	X	X	X	tseV	X	X	X	X	tspE1b	X	PA0256	tseF	X	X	X
CPH_306		tse1	tse2	tse3	tse4	tse5	tse8	tse6	X	X	tse7	X	X	X	X	tplE	modA	PA2066	tle1	tseT	azu	pldB	X	X	X	tseV	X	X	X	X	tspE1b	X	PA0256	tseF	X	X	X
CPH_307		tse1	tse2	tse3	tse4	tse5	tse8	tse6	X	X	tse7	X	X	X	X	tplE	modA	PA2066	tle1	tseT	azu	pldB	X	X	X	tseV	X	X	X	X	tspE1b	X	PA0256	tseF	X	X	X
CPH_308		tse1	tse2	tse3	tse4	tse5	tse8	X	tas1	X	X	tse7a	X	X	X	tplE	modA	PA2066	tle1	tseT	azu	pldB	tle3	X	vgrG2b	tseV	pldA	rhsP2	X	X	tspE1b	X	PA0256	tseF	tepB	X	X
CPH_309		tse1	tse2	tse3	tse4	tse5	tse8	X	tas1	X	X	tse7a	X	X	X	tplE	modA	PA2066	tle1	tseT	azu	pldB	tle3	X	vgrG2b	tseV	pldA	rhsP2	X	X	tspE1b	X	PA0256	tseF	tepB	X	X
CPH_31		tse1	tse2	tse3	tse4	tse5	tse8	tse6	X	X	X	tse7a	X	X	X	tplE	modA	PA2066	tle1	tseT	azu	pldB	tle3	X	vgrG2b	X	X	X	X	X	tspE1b	X	PA0256	tseF	tepB	X	X
CPH_310_1		tse1	tse2	tse3	tse4	tse5	tse8	X	tas1	X	X	tse7a	X	X	X	tplE	modA	PA2066	tle1	tseT	azu	pldB	tle3	X	vgrG2b	tseV	pldA	rhsP2	X	X	tspE1b	X	PA0256	tseF	tepB	X	X
CPH_311		tse1	tse2	tse3	tse4	tse5	tse8	X	tas1	X	X	tse7a	X	X	X	tplE	modA	PA2066	tle1	tseT	azu	pldB	tle3	X	vgrG2b	tseV	pldA	rhsP2	X	X	tspE1b	X	PA0256	tseF	tepB	X	X
CPH_311_1		tse1	tse2	tse3	tse4	tse5	tse8	X	tas1	X	X	tse7a	X	X	X	tplE	modA	PA2066	tle1	tseT	azu	pldB	tle3	X	vgrG2b	tseV	pldA	rhsP2	X	X	tspE1b	X	PA0256	tseF	tepB	X	X
CPH_312		tse1	tse2	tse3	tse4	tse5	tse8	X	tas1	X	X	tse7a	X	X	X	tplE	modA	PA2066	tle1	tseT	azu	pldB	tle3	X	vgrG2b	tseV	pldA	rhsP2	X	X	tspE1b	X	PA0256	tseF	tepB	X	X
CPH_313		tse1	tse2	tse3	tse4	tse5	tse8	X	tas1	X	X	tse7a	X	X	X	tplE	modA	PA2066	tle1	tseT	azu	pldB	tle3	X	vgrG2b	tseV	pldA	rhsP2	X	X	tspE1b	X	PA0256	tseF	tepB	X	X
CPH_314		tse1	tse2	tse3	tse4	tse5	tse8	X	tas1	X	X	tse7a	X	X	X	tplE	modA	PA2066	tle1	tseT	azu	pldB	tle3	X	vgrG2b	tseV	pldA	rhsP2	X	X	tspE1b	X	PA0256	tseF	tepB	X	X
CPH_315		tse1	tse2	tse3	tse4	tse5	tse8	X	tas1	X	X	tse7a	X	X	X	tplE	modA	PA2066	tle1	tseT	azu	pldB	tle3	X	vgrG2b	tseV	pldA	rhsP2	X	X	tspE1b	X	PA0256	tseF	tepB	X	X
CPH_316		tse1	tse2	tse3	tse4	tse5	tse8	X	tas1	X	X	tse7a	X	X	X	tplE	modA	PA2066	tle1	tseT	azu	pldB	tle3	X	vgrG2b	tseV	pldA	rhsP2	X	X	tspE1b	X	PA0256	tseF	tepB	X	X
CPH_317		tse1	tse2	tse3	tse4	tse5	tse8	X	tas1	X	X	tse7a	X	X	X	tplE	modA	PA2066	tle1	tseT	azu	pldB	tle3	X	vgrG2b	tseV	pldA	rhsP2	X	X	tspE1b	X	PA0256	tseF	tepB	X	X
CPH_318		tse1	tse2	tse3	tse4	tse5	tse8	X	tas1	X	X	tse7a	X	X	X	tplE	modA	PA2066	tle1	tseT	azu	pldB	tle3	X	vgrG2b	tseV	pldA	rhsP2	X	X	tspE1b	X	PA0256	tseF	tepB	X	X
CPH_318_1		tse1	tse2	tse3	tse4	tse5	tse8	X	tas1	X	X	tse7a	X	X	X	tplE	modA	PA2066	tle1	tseT	azu	pldB	tle3	X	vgrG2b	tseV	pldA	rhsP2	X	X	tspE1b	X	PA0256	tseF	tepB	X	X
CPH_319		tse1	tse2	tse3	tse4	tse5	tse8	X	tas1	X	X	tse7a	X	X	X	tplE	modA	PA2066	tle1	tseT	azu	pldB	tle3	X	vgrG2b	tseV	pldA	rhsP2	X	X	tspE1b	X	PA0256	tseF	tepB	X	X
CPH_320		tse1	tse2	tse3	tse4	tse5	tse8	X	tas1	X	X	tse7a	X	X	X	tplE	modA	PA2066	tle1	tseT	azu	pldB	tle3	X	vgrG2b	tseV	pldA	rhsP2	X	X	tspE1b	X	PA0256	tseF	tepB	X	X
CPH_321		tse1	tse2	tse3	tse4	tse5	tse8	X	tas1	X	X	tse7a	X	X	X	tplE	modA	PA2066	tle1	tseT	azu	pldB	tle3	X	vgrG2b	tseV	pldA	rhsP2	X	X	tspE1b	X	PA0256	tseF	tepB	X	X
CPH_322		tse1	tse2	tse3	tse4	tse5	tse8	X	tas1	X	X	tse7a	X	X	X	tplE	modA	PA2066	tle1	tseT	azu	pldB	tle3	X	vgrG2b	tseV	pldA	rhsP2	X	X	tspE1b	X	PA0256	tseF	tepB	X	X
CPH_323		tse1	tse2	tse3	tse4	tse5	tse8	X	tas1	X	tse7	X	X	X	X	tplE	modA	PA2066	tle1	tseT	azu	pldB	tle3	X	vgrG2b	X	pldA	rhsP2	X	X	tspE1b	X	PA0256	tseF	tepB	X	X
CPH_324		tse1	tse2	tse3	tse4	tse5	tse8	tse6	X	X	X	X	tsd1	X	X	tplE	modA	PA2066	tle1	tseT	azu	pldB	tle3	X	vgrG2b	tseV	pldA	rhsP2	X	X	X	tspE1c	PA0256	tseF	tepB	X	X
CPH_325		tse1	tse2	tse3	tse4	tse5	tse8	tse6	X	X	X	tse7a	X	X	X	tplE	modA	PA2066	tle1	tseT	azu	pldB	tle3	X	vgrG2b	tseV	X	X	X	X	tspE1b	X	PA0256	tseF	X	X	X
CPH_326		tse1	tse2	tse3	tse4	tse5	tse8	tse6	X	X	X	tse7a	X	X	X	tplE	modA	PA2066	tle1	tseT	azu	pldB	tle3	X	vgrG2b	tseV	X	X	X	X	tspE1b	X	PA0256	tseF	X	X	X
CPH_327		tse1	tse2	tse3	tse4	tse5	tse8	tse6	X	X	X	tse7a	X	X	X	tplE	modA	PA2066	tle1	tseT	azu	pldB	tle3	X	vgrG2b	tseV	X	X	X	X	tspE1b	X	PA0256	tseF	X	X	X
CPH_328		tse1	tse2	tse3	tse4	tse5	tse8	tse6	X	X	X	X	tsd1	X	X	tplE	modA	PA2066	tle1	tseT	azu	pldB	tle3	X	vgrG2b	tseV	pldA	rhsP2	X	X	X	tspE1c	PA0256	tseF	tepB	X	X
CPH_329		tse1	tse2	tse3	tse4	tse5	tse8	tse6	X	X	X	tse7a	X	X	X	tplE	modA	PA2066	tle1	tseT	azu	pldB	tle3	X	vgrG2b	tseV	X	X	X	X	tspE1b	X	PA0256	tseF	X	X	X
CPH_33		tse1	tse2	tse3	tse4	tse5	tse8	tse6	X	X	tse7	X	X	X	X	tplE	modA	PA2066	tle1	tseT	azu	pldB	X	X	X	tseV	X	X	X	X	tspE1b	X	PA0256	tseF	X	X	X
CPH_330		tse1	tse2	tse3	tse4	tse5	tse8	tse6	X	X	X	X	X	X	tse7d	tplE	modA	PA2066	tle1	tseT	azu	pldB	tle3	X	vgrG2b	X	pldA	X	tle2	X	tspE1b	X	PA0256	tseF	X	X	X
CPH_332		tse1	tse2	tse3	tse4	tse5	tse8	tse6	X	X	X	X	X	X	tse7d	tplE	modA	PA2066	tle1	tseT	azu	pldB	tle3	X	vgrG2b	X	pldA	X	tle2	X	tspE1b	X	PA0256	tseF	X	X	X
CPH_333		tse1	tse2	tse3	tse4	tse5	tse8	tse6	X	X	X	X	X	X	tse7d	tplE	modA	PA2066	tle1	tseT	azu	pldB	tle3	X	vgrG2b	X	pldA	X	tle2	X	tspE1b	X	PA0256	tseF	X	X	X
CPH_334		tse1	tse2	tse3	tse4	tse5	tse8	tse6	X	X	X	X	X	X	tse7d	tplE	modA	PA2066	tle1	tseT	azu	pldB	tle3	X	vgrG2b	X	pldA	X	tle2	X	tspE1b	X	PA0256	tseF	X	X	X
CPH_335		tse1	tse2	tse3	tse4	tse5	tse8	tse6	X	X	X	X	X	X	tse7d	tplE	modA	PA2066	tle1	tseT	azu	pldB	tle3	X	vgrG2b	X	pldA	X	tle2	X	tspE1b	X	PA0256	tseF	X	X	X
CPH_336		tse1	tse2	tse3	tse4	tse5	tse8	tse6	X	X	X	X	X	X	tse7d	tplE	modA	PA2066	tle1	tseT	azu	pldB	tle3	X	vgrG2b	X	pldA	X	tle2	X	tspE1b	X	PA0256	tseF	X	X	X
CPH_337		tse1	tse2	tse3	tse4	tse5	tse8	tse6	X	X	X	X	X	X	tse7d	tplE	modA	PA2066	tle1	tseT	azu	pldB	tle3	X	vgrG2b	X	pldA	X	tle2	X	tspE1b	X	PA0256	tseF	X	X	X
CPH_338		tse1	tse2	tse3	tse4	tse5	tse8	X	tas1	X	X	X	X	X	tse7d	tplE	modA	PA2066	tle1	tseT	azu	pldB	tle3	X	vgrG2b	tseV	pldA	rhsP2	X	X	X	tspE1c	PA0256	tseF	tepB	X	X
CPH_339		tse1	tse2	tse3	tse4	tse5	tse8	X	tas1	X	X	X	X	X	tse7d	tplE	modA	PA2066	tle1	tseT	azu	pldB	X	X	X	tseV	pldA	X	X	X	tspE1b	X	PA0256	tseF	X	X	X
CPH_34		tse1	tse2	tse3	tse4	tse5	tse8	tse6	X	X	tse7	X	X	X	X	tplE	modA	PA2066	tle1	tseT	azu	pldB	X	X	X	tseV	X	X	X	X	tspE1b	X	PA0256	tseF	X	X	X
CPH_340		tse1	tse2	tse3	tse4	tse5	tse8	tse6	X	X	X	tse7a	X	X	X	tplE	modA	PA2066	tle1	tseT	azu	pldB	tle3	X	vgrG2b	X	X	X	X	X	tspE1b	X	PA0256	tseF	X	tepBa	X
CPH_341		tse1	tse2	tse3	tse4	tse5	tse8	tse6	X	X	tse7	X	X	X	X	tplE	modA	PA2066	tle1	tseT	azu	pldB	tle3	tle4b	X	tseV	pldA	X	X	X	tspE1b	X	PA0256	tseF	X	X	X
CPH_342		tse1	tse2	tse3	tse4	tse5	tse8	X	tas1	X	X	X	X	X	tse7d	tplE	modA	PA2066	tle1	tseT	azu	pldB	tle3	X	vgrG2b	tseV	pldA	rhsP2	X	X	X	tspE1c	PA0256	tseF	tepB	X	X
CPH_343		tse1	tse2	tse3	tse4	tse5	tse8	X	tas1	X	X	X	X	X	tse7d	tplE	modA	PA2066	tle1	tseT	azu	pldB	tle3	X	vgrG2b	tseV	pldA	rhsP2	X	X	X	tspE1c	PA0256	tseF	tepB	X	X
CPH_344		tse1	tse2	tse3	tse4	tse5	tse8	X	tas1	X	X	X	X	X	tse7d	tplE	modA	PA2066	tle1	tseT	azu	pldB	tle3	X	vgrG2b	tseV	pldA	rhsP2	X	X	X	tspE1c	PA0256	tseF	tepB	X	X
CPH_345		tse1	tse2	tse3	tse4	tse5	tse8	X	tas1	X	X	X	X	X	tse7d	tplE	modA	PA2066	tle1	tseT	azu	pldB	tle3	X	vgrG2b	tseV	pldA	rhsP2	X	X	X	tspE1c	PA0256	tseF	tepB	X	X
CPH_346		tse1	tse2	tse3	tse4	tse5	tse8	X	tas1	X	X	X	X	X	tse7d	tplE	modA	PA2066	tle1	tseT	azu	pldB	tle3	X	vgrG2b	tseV	pldA	rhsP2	X	X	X	tspE1c	PA0256	tseF	tepB	X	X
CPH_347		tse1	tse2	tse3	tse4	tse5	tse8	X	tas1	X	X	X	X	X	tse7d	tplE	modA	PA2066	tle1	tseT	azu	pldB	tle3	X	vgrG2b	tseV	pldA	rhsP2	X	X	X	tspE1c	PA0256	tseF	tepB	X	X
CPH_348		tse1	tse2	tse3	tse4	tse5	tse8	X	tas1	X	X	X	X	X	tse7d	tplE	modA	PA2066	tle1	tseT	azu	pldB	tle3	X	vgrG2b	tseV	pldA	rhsP2	X	X	X	tspE1c	PA0256	tseF	tepB	X	X
CPH_349		tse1	tse2	tse3	tse4	tse5	tse8	tse6	X	X	X	tse7a	X	X	X	tplE	modA	PA2066	tle1	tseT	azu	pldB	tle3	X	vgrG2b	X	X	X	X	X	tspE1b	X	PA0256	tseF	X	tepBa	X
CPH_35		tse1	tse2	tse3	tse4	tse5	tse8	tse6	X	X	tse7	X	X	X	X	tplE	modA	PA2066	tle1	tseT	azu	pldB	X	X	X	tseV	X	X	X	X	tspE1b	X	PA0256	tseF	X	X	X
CPH_351		tse1	tse2	tse3	tse4	tse5	tse8	tse6	X	X	X	tse7a	X	X	X	tplE	modA	PA2066	tle1	tseT	azu	pldB	tle3	X	vgrG2b	X	X	X	X	X	tspE1b	X	PA0256	tseF	tepB	X	X
CPH_352		tse1	tse2	tse3	tse4	tse5	tse8	tse6	X	X	X	tse7a	X	X	X	tplE	modA	PA2066	tle1	tseT	azu	pldB	tle3	X	vgrG2b	X	X	X	X	X	tspE1b	X	PA0256	tseF	tepB	X	X
CPH_353		tse1	tse2	tse3	tse4	tse5	tse8	tse6	X	X	X	tse7a	X	X	X	tplE	modA	PA2066	tle1	tseT	azu	pldB	tle3	X	vgrG2b	X	X	X	X	X	tspE1b	X	PA0256	tseF	tepB	X	X
CPH_354		tse1	tse2	tse3	tse4	tse5	tse8	tse6	X	X	X	tse7a	X	X	X	tplE	modA	PA2066	tle1	tseT	azu	pldB	tle3	X	vgrG2b	X	X	X	X	X	tspE1b	X	PA0256	tseF	tepB	X	X
CPH_355		tse1	tse2	tse3	tse4	tse5	tse8	tse6	X	X	tse7	X	X	X	X	tplE	modA	PA2066	tle1	tseT	azu	pldB	tle3	X	vgrG2b	X	X	X	X	X	tspE1b	X	PA0256	tseF	X	X	X
CPH_356		tse1	tse2	tse3	tse4	tse5	tse8	tse6	X	X	X	tse7a	X	X	X	tplE	modA	PA2066	tle1	tseT	azu	pldB	tle3	X	vgrG2b	X	X	X	X	X	X	tspE1c	PA0256	tseF	tepB	X	X
CPH_357		tse1	tse2	tse3	tse4	tse5	tse8	tse6	X	X	X	tse7a	X	X	X	tplE	modA	PA2066	tle1	tseT	azu	pldB	tle3	X	vgrG2b	X	X	X	X	X	X	tspE1c	PA0256	tseF	tepB	X	X
CPH_358		tse1	tse2	tse3	tse4	tse5	tse8	X	tas1	X	X	tse7a	X	X	X	tplE	modA	PA2066	tle1	tseT	azu	pldB	X	X	X	tseV	X	X	X	X	tspE1b	X	PA0256	tseF	tepB	X	X
CPH_359		tse1	tse2	tse3	tse4	tse5	tse8	X	tas1	X	X	tse7a	X	X	X	tplE	modA	PA2066	tle1	tseT	azu	pldB	X	X	X	tseV	X	X	X	X	tspE1b	X	PA0256	tseF	tepB	X	X
CPH_36		tse1	tse2	tse3	tse4	tse5	tse8	tse6	X	X	tse7	X	X	X	X	tplE	modA	PA2066	tle1	tseT	azu	pldB	X	X	X	tseV	X	X	X	X	tspE1b	X	PA0256	tseF	X	X	X
CPH_360		tse1	tse2	tse3	tse4	tse5	tse8	X	tas1	X	X	tse7a	X	X	X	tplE	modA	PA2066	tle1	tseT	azu	pldB	X	X	X	tseV	X	X	X	X	tspE1b	X	PA0256	tseF	tepB	X	X
CPH_361		tse1	tse2	tse3	tse4	tse5	tse8	X	tas1	X	X	tse7a	X	X	X	tplE	modA	PA2066	tle1	tseT	azu	pldB	X	X	X	tseV	X	X	X	X	tspE1b	X	PA0256	tseF	tepB	X	X
CPH_362		tse1	tse2	tse3	tse4	tse5	tse8	X	tas1	X	X	tse7a	X	X	X	tplE	modA	PA2066	tle1	tseT	azu	pldB	X	X	X	tseV	X	X	X	X	tspE1b	X	PA0256	tseF	tepB	X	X
CPH_363		tse1	tse2	tse3	tse4	tse5	tse8	X	tas1	X	X	tse7a	X	X	X	tplE	modA	PA2066	tle1	tseT	azu	pldB	X	X	X	tseV	X	X	X	X	tspE1b	X	PA0256	tseF	tepB	X	X
CPH_364		tse1	tse2	tse3	tse4	tse5	tse8	X	tas1	X	X	tse7a	X	X	X	tplE	modA	PA2066	tle1	tseT	azu	pldB	X	X	X	tseV	X	X	X	X	tspE1b	X	PA0256	tseF	tepB	X	X
CPH_365		tse1	tse2	tse3	tse4	tse5	tse8	X	tas1	X	X	tse7a	X	X	X	tplE	modA	PA2066	tle1	tseT	azu	pldB	X	X	X	tseV	X	X	X	X	tspE1b	X	PA0256	tseF	tepB	X	X
CPH_366		tse1	tse2	tse3	tse4	tse5	tse8	X	tas1	X	X	tse7a	X	X	X	tplE	modA	PA2066	tle1	tseT	azu	pldB	X	X	X	tseV	X	X	X	X	tspE1b	X	PA0256	tseF	tepB	X	X
CPH_367		tse1	tse2	tse3	tse4	tse5	tse8	X	tas1	X	X	tse7a	X	X	X	tplE	modA	PA2066	tle1	tseT	azu	pldB	X	X	X	tseV	X	X	X	X	tspE1b	X	PA0256	tseF	tepB	X	X
CPH_368		tse1	tse2	tse3	tse4	tse5	tse8	X	tas1	X	X	tse7a	X	X	X	tplE	modA	PA2066	tle1	tseT	azu	pldB	X	X	X	tseV	X	X	X	X	tspE1b	X	PA0256	tseF	tepB	X	X
CPH_369		tse1	tse2	tse3	tse4	tse5	tse8	X	tas1	X	X	tse7a	X	X	X	tplE	modA	PA2066	tle1	tseT	azu	pldB	X	X	X	tseV	X	X	X	X	tspE1b	X	PA0256	tseF	tepB	X	X
CPH_37		tse1	tse2	tse3	tse4	tse5	tse8	tse6	X	X	X	tse7a	X	X	X	tplE	modA	PA2066	tle1	tseT	azu	pldB	tle3	X	vgrG2b	X	X	X	X	X	tspE1b	X	PA0256	tseF	tepB	X	X
CPH_370		tse1	tse2	tse3	tse4	tse5	tse8	tse6	X	X	tse7	X	X	X	X	tplE	modA	PA2066	tle1	tseT	azu	pldB	tle3	X	vgrG2b	tseV	X	X	X	X	tspE1b	X	PA0256	tseF	X	tepBa	X
CPH_371		tse1	tse2	tse3	tse4	tse5	tse8	tse6	X	X	tse7	X	X	X	X	tplE	modA	PA2066	tle1	tseT	azu	pldB	tle3	X	vgrG2b	tseV	X	X	X	X	tspE1b	X	PA0256	tseF	X	tepBa	X
CPH_372		tse1	tse2	tse3	tse4	tse5	tse8	X	tas1	X	tse7	X	X	X	X	tplE	modA	PA2066	tle1	tseT	azu	pldB	X	X	X	tseV	pldA	X	X	X	X	tspE1c	PA0256	tseF	tepB	X	X
CPH_373		tse1	tse2	tse3	tse4	tse5	tse8	X	tas1	X	tse7	X	X	X	X	tplE	modA	X	tle1	tseT	azu	pldB	X	X	X	tseV	pldA	X	X	X	X	tspE1c	PA0256	tseF	tepB	X	X
CPH_374		tse1	tse2	tse3	tse4	tse5	tse8	X	tas1	X	X	tse7a	X	X	X	tplE	modA	PA2066	tle1	tseT	azu	pldB	X	X	X	tseV	X	X	X	X	tspE1b	X	PA0256	tseF	tepB	X	X
CPH_375		tse1	tse2	tse3	tse4	tse5	tse8	X	tas1	X	X	tse7a	X	X	X	tplE	modA	PA2066	tle1	tseT	azu	pldB	X	X	X	tseV	X	X	X	X	tspE1b	X	PA0256	tseF	tepB	X	X
CPH_377		tse1	tse2	tse3	tse4	tse5	tse8	X	tas1	X	X	tse7a	X	X	X	tplE	modA	PA2066	tle1	tseT	azu	pldB	X	X	X	tseV	X	X	X	X	tspE1b	X	PA0256	tseF	tepB	X	X
CPH_378		tse1	tse2	tse3	tse4	tse5	tse8	X	tas1	X	X	tse7a	X	X	X	tplE	modA	PA2066	tle1	tseT	azu	pldB	X	X	X	tseV	X	X	X	X	tspE1b	X	PA0256	tseF	tepB	X	X
CPH_379		tse1	tse2	tse3	tse4	tse5	tse8	X	tas1	X	X	tse7a	X	X	X	tplE	modA	PA2066	tle1	tseT	azu	pldB	X	X	X	tseV	X	X	X	X	tspE1b	X	PA0256	tseF	tepB	X	X
CPH_38		tse1	tse2	tse3	tse4	tse5	tse8	tse6	X	X	X	tse7a	X	X	X	tplE	modA	PA2066	tle1	tseT	azu	pldB	tle3	X	vgrG2b	X	X	X	X	X	tspE1b	X	PA0256	tseF	tepB	X	X
CPH_380		tse1	tse2	tse3	tse4	tse5	tse8	X	tas1	X	X	tse7a	X	X	X	tplE	modA	PA2066	tle1	tseT	azu	pldB	X	X	X	tseV	X	X	X	X	tspE1b	X	PA0256	tseF	tepB	X	X
CPH_381		tse1	tse2	tse3	tse4	tse5	tse8	tse6	X	X	X	tse7a	X	X	X	tplE	modA	PA2066	tle1	tseT	azu	pldB	tle3	X	vgrG2b	X	X	X	X	X	X	tspE1c	PA0256	tseF	tepB	X	X
CPH_382		tse1	tse2	tse3	tse4	tse5	tse8	tse6	X	X	tse7	X	X	X	X	tplE	modA	PA2066	tle1	tseT	azu	pldB	tle3	X	vgrG2b	tseV	X	X	X	X	X	tspE1c	PA0256	tseF	X	tepBa	X
CPH_383		tse1	tse2	tse3	tse4	tse5	tse8	tse6	X	X	tse7	X	X	X	X	tplE	modA	PA2066	tle1	tseT	azu	pldB	tle3	X	vgrG2b	tseV	X	X	X	X	X	tspE1c	PA0256	tseF	X	tepBa	X
CPH_384		tse1	tse2	tse3	tse4	tse5	tse8	tse6	X	X	tse7	X	X	X	X	tplE	modA	PA2066	tle1	tseT	azu	pldB	tle3	X	vgrG2b	tseV	X	X	X	X	X	tspE1c	PA0256	tseF	X	tepBa	X
CPH_385		tse1	tse2	tse3	tse4	tse5	tse8	tse6	X	X	tse7	X	X	X	X	tplE	modA	PA2066	tle1	tseT	azu	pldB	tle3	X	vgrG2b	tseV	X	X	X	X	X	tspE1c	PA0256	tseF	X	tepBa	X
CPH_386		tse1	tse2	tse3	tse4	tse5	tse8	X	tas1	X	X	X	X	tse7c	X	tplE	modA	PA2066	tle1	tseT	azu	pldB	X	X	X	tseV	pldA	X	tle2	X	X	tspE1c	PA0256	tseF	X	tepBa	X
CPH_387		tse1	tse2	tse3	tse4	tse5	tse8	X	tas1	X	X	X	X	tse7c	X	tplE	modA	PA2066	tle1	tseT	azu	pldB	X	X	X	tseV	pldA	X	tle2	X	X	tspE1c	PA0256	tseF	X	tepBa	X
CPH_388		tse1	tse2	tse3	tse4	tse5	tse8	tse6	X	X	tse7	X	X	X	X	tplE	modA	PA2066	tle1	tseT	azu	pldB	tle3	X	vgrG2b	tseV	X	rhsP2	X	X	tspE1b	X	PA0256	tseF	X	tepBa	X
CPH_389		tse1	tse2	tse3	tse4	tse5	tse8	tse6	X	X	tse7	X	X	X	X	tplE	modA	PA2066	tle1	tseT	azu	pldB	X	X	X	tseV	X	X	X	X	tspE1b	X	PA0256	tseF	X	X	X
CPH_39		tse1	tse2	tse3	tse4	tse5	tse8	tse6	X	X	X	tse7a	X	X	X	tplE	modA	PA2066	tle1	tseT	azu	pldB	tle3	X	vgrG2b	X	X	X	X	X	tspE1b	X	PA0256	tseF	tepB	X	X
CPH_390		tse1	tse2	tse3	tse4	tse5	tse8	tse6	X	X	tse7	X	X	X	X	tplE	modA	PA2066	tle1	tseT	azu	pldB	X	X	X	tseV	X	X	X	X	tspE1b	X	PA0256	tseF	X	X	X
CPH_391		tse1	tse2	tse3	tse4	tse5	tse8	tse6	X	X	tse7	X	X	X	X	tplE	modA	PA2066	tle1	tseT	azu	pldB	X	X	X	tseV	X	X	X	X	tspE1b	X	PA0256	tseF	X	X	X
CPH_392		tse1	tse2	tse3	tse4	tse5	tse8	tse6	X	X	tse7	X	X	X	X	tplE	modA	PA2066	tle1	tseT	azu	pldB	X	X	X	tseV	X	X	X	X	tspE1b	X	PA0256	tseF	X	X	X
CPH_393		tse1	tse2	tse3	tse4	tse5	tse8	tse6	X	X	X	tse7a	X	X	X	tplE	modA	PA2066	tle1	tseT	azu	pldB	tle3	X	vgrG2b	tseV	X	X	X	X	tspE1b	X	PA0256	tseF	tepB	X	X
CPH_394		tse1	tse2	tse3	tse4	tse5	tse8	tse6	X	X	X	tse7a	X	X	X	tplE	modA	PA2066	tle1	tseT	azu	pldB	tle3	X	vgrG2b	tseV	X	X	X	X	tspE1b	X	PA0256	tseF	tepB	X	X
CPH_395		tse1	tse2	tse3	tse4	tse5	tse8	tse6	X	X	X	tse7a	X	X	X	tplE	modA	PA2066	tle1	tseT	azu	pldB	tle3	X	vgrG2b	tseV	X	X	X	X	tspE1b	X	PA0256	tseF	tepB	X	X
CPH_396		tse1	tse2	tse3	tse4	tse5	tse8	tse6	X	X	X	tse7a	X	X	X	tplE	modA	PA2066	tle1	tseT	azu	pldB	tle3	X	vgrG2b	tseV	X	X	X	X	tspE1b	X	PA0256	tseF	tepB	X	X
CPH_397		tse1	tse2	tse3	tse4	tse5	tse8	tse6	X	X	X	tse7a	X	X	X	tplE	modA	PA2066	tle1	tseT	azu	pldB	tle3	X	vgrG2b	tseV	X	X	X	X	tspE1b	X	PA0256	tseF	X	X	X
CPH_398		tse1	tse2	tse3	tse4	tse5	tse8	tse6	X	X	tse7	X	X	X	X	tplE	modA	PA2066	tle1	tseT	azu	pldB	X	X	X	tseV	X	X	X	X	tspE1b	X	PA0256	tseF	X	X	X
CPH_399		tse1	tse2	tse3	tse4	tse5	tse8	tse6	X	X	X	tse7a	X	X	X	tplE	modA	PA2066	tle1	tseT	azu	pldB	tle3	X	vgrG2b	tseV	X	X	X	X	tspE1b	X	PA0256	tseF	X	X	X
CPH_4_2		tse1	tse2	tse3	tse4	tse5	tse8	X	tas1	X	X	tse7a	X	X	X	tplE	modA	PA2066	tle1	tseT	azu	pldB	tle3	X	vgrG2b	tseV	pldA	rhsP2	X	X	tspE1b	X	PA0256	tseF	tepB	X	X
CPH_40		tse1	tse2	tse3	tse4	tse5	tse8	tse6	X	X	X	tse7a	X	X	X	tplE	modA	PA2066	tle1	tseT	azu	pldB	tle3	X	vgrG2b	X	X	X	X	X	tspE1b	X	PA0256	tseF	tepB	X	X
CPH_400		tse1	tse2	tse3	tse4	tse5	tse8	tse6	X	X	X	tse7a	X	X	X	tplE	modA	PA2066	tle1	tseT	azu	pldB	tle3	X	vgrG2b	tseV	X	X	X	X	tspE1b	X	PA0256	tseF	X	X	X
CPH_401		tse1	tse2	tse3	tse4	tse5	tse8	tse6	X	X	X	tse7a	X	X	X	tplE	modA	PA2066	tle1	tseT	azu	pldB	tle3	X	vgrG2b	tseV	X	X	X	X	tspE1b	X	PA0256	tseF	X	X	X
CPH_402		tse1	tse2	tse3	tse4	tse5	tse8	tse6	X	X	X	tse7a	X	X	X	tplE	modA	PA2066	tle1	tseT	azu	pldB	tle3	X	vgrG2b	tseV	X	X	X	X	tspE1b	X	PA0256	tseF	X	X	X
CPH_403		tse1	tse2	tse3	tse4	tse5	tse8	tse6	X	X	X	tse7a	X	X	X	tplE	modA	PA2066	tle1	tseT	azu	pldB	tle3	X	vgrG2b	tseV	X	X	X	X	tspE1b	X	PA0256	tseF	X	X	X
CPH_404		tse1	tse2	tse3	tse4	tse5	tse8	tse6	X	X	X	tse7a	X	X	X	tplE	modA	PA2066	tle1	tseT	azu	pldB	tle3	X	vgrG2b	tseV	X	X	X	X	tspE1b	X	PA0256	tseF	X	X	X
CPH_405		tse1	tse2	tse3	tse4	tse5	tse8	X	tas1	X	X	tse7a	X	X	X	tplE	modA	PA2066	tle1	tseT	azu	pldB	X	X	X	tseV	pldA	rhsP2	X	X	X	tspE1c	PA0256	tseF	tepB	X	X
CPH_406		tse1	tse2	tse3	tse4	tse5	tse8	X	tas1	X	X	tse7a	X	X	X	tplE	modA	PA2066	tle1	tseT	azu	pldB	X	X	X	tseV	pldA	rhsP2	X	X	X	tspE1c	PA0256	tseF	tepB	X	X
CPH_407		tse1	tse2	tse3	tse4	tse5	tse8	tse6	X	X	X	tse7a	X	X	X	tplE	modA	PA2066	tle1	tseT	azu	pldB	tle3	X	vgrG2b	tseV	X	X	X	X	tspE1b	X	PA0256	tseF	X	X	X
CPH_408		tse1	tse2	tse3	tse4	tse5	tse8	tse6	X	X	X	tse7a	X	X	X	tplE	modA	PA2066	tle1	tseT	azu	pldB	tle3	X	vgrG2b	tseV	X	X	X	X	tspE1b	X	PA0256	tseF	X	X	X
CPH_409		tse1	tse2	tse3	tse4	tse5	tse8	tse6	X	X	X	tse7a	X	X	X	tplE	modA	PA2066	tle1	tseT	azu	pldB	tle3	X	vgrG2b	tseV	X	X	X	X	tspE1b	X	PA0256	tseF	X	X	X
CPH_41		tse1	tse2	tse3	tse4	tse5	tse8	tse6	X	X	X	tse7a	X	X	X	tplE	modA	PA2066	tle1	tseT	azu	pldB	tle3	X	vgrG2b	X	X	X	X	X	tspE1b	X	PA0256	tseF	tepB	X	X
CPH_410		tse1	tse2	tse3	tse4	tse5	tse8	tse6	X	X	X	tse7a	X	X	X	tplE	modA	PA2066	tle1	tseT	azu	pldB	tle3	X	vgrG2b	tseV	X	X	X	X	tspE1b	X	PA0256	tseF	X	X	X
CPH_410_1		tse1	tse2	tse3	tse4	tse5	tse8	tse6	X	X	X	tse7a	X	X	X	tplE	modA	PA2066	tle1	tseT	azu	pldB	tle3	X	vgrG2b	tseV	X	X	X	X	tspE1b	X	PA0256	tseF	X	X	X
CPH_411		tse1	tse2	tse3	tse4	tse5	tse8	tse6	X	X	tse7	X	X	X	X	tplE	modA	PA2066	tle1	tseT	azu	X	tle3	X	vgrG2b	X	X	X	X	X	tspE1b	X	PA0256	tseF	X	X	X
CPH_412		tse1	tse2	tse3	tse4	tse5	tse8	tse6	X	X	tse7	X	X	X	X	tplE	modA	PA2066	tle1	tseT	azu	X	tle3	X	vgrG2b	X	X	X	X	X	tspE1b	X	PA0256	tseF	X	X	X
CPH_412_1		tse1	tse2	tse3	tse4	tse5	tse8	tse6	X	X	tse7	X	X	X	X	tplE	modA	X	tle1	tseT	azu	X	tle3	X	vgrG2b	X	X	X	X	X	tspE1b	X	PA0256	tseF	X	X	X
CPH_413		tse1	tse2	tse3	tse4	tse5	tse8	tse6	X	X	tse7	X	X	X	X	tplE	modA	PA2066	tle1	tseT	azu	X	tle3	X	vgrG2b	X	X	X	X	X	tspE1b	X	PA0256	tseF	X	X	X
CPH_413_1		tse1	tse2	tse3	tse4	tse5	tse8	tse6	X	X	tse7	X	X	X	X	tplE	modA	PA2066	tle1	tseT	azu	X	tle3	X	vgrG2b	X	X	X	X	X	tspE1b	X	PA0256	tseF	X	X	X
CPH_414		tse1	tse2	tse3	tse4	tse5	tse8	tse6	X	X	tse7	X	X	X	X	tplE	modA	PA2066	tle1	tseT	azu	X	tle3	X	vgrG2b	X	X	X	X	X	tspE1b	X	PA0256	tseF	X	X	X
CPH_415		tse1	tse2	tse3	tse4	tse5	tse8	X	tas1	X	X	X	X	X	tse7d	tplE	modA	PA2066	tle1	tseT	azu	pldB	tle3	X	vgrG2b	tseV	pldA	rhsP2	X	X	X	tspE1c	PA0256	tseF	tepB	X	X
CPH_416		tse1	tse2	tse3	tse4	tse5	tse8	X	tas1	X	X	X	X	X	tse7d	tplE	modA	PA2066	tle1	tseT	azu	pldB	tle3	X	vgrG2b	tseV	pldA	rhsP2	X	X	X	tspE1c	PA0256	tseF	tepB	X	X
CPH_417		tse1	tse2	tse3	tse4	tse5	tse8	X	tas1	X	X	X	X	X	tse7d	tplE	modA	PA2066	tle1	tseT	azu	pldB	tle3	X	vgrG2b	tseV	pldA	rhsP2	X	X	X	tspE1c	PA0256	tseF	tepB	X	X
CPH_418		tse1	tse2	tse3	tse4	tse5	tse8	tse6	X	X	X	tse7a	X	X	X	tplE	modA	PA2066	tle1	tseT	azu	pldB	X	X	X	tseV	pldA	X	tle2	X	X	tspE1c	PA0256	tseF	X	tepBa	X
CPH_419		tse1	tse2	tse3	tse4	tse5	tse8	tse6	X	X	tse7	X	X	X	X	tplE	modA	PA2066	tle1	tseT	azu	pldB	tle3	X	vgrG2b	X	X	X	X	X	tspE1b	X	PA0256	tseF	X	tepBa	X
CPH_420		tse1	tse2	tse3	tse4	tse5	tse8	tse6	X	X	tse7	X	X	X	X	tplE	modA	PA2066	tle1	tseT	azu	pldB	tle3	X	vgrG2b	X	X	X	X	X	tspE1b	X	PA0256	tseF	X	tepBa	X
CPH_421		tse1	tse2	tse3	tse4	tse5	tse8	X	X	X	tse7	X	X	X	X	tplE	modA	PA2066	tle1	tseT	azu	pldB	tle3	X	vgrG2b	X	X	X	X	X	tspE1b	X	PA0256	tseF	X	tepBa	X
CPH_422		tse1	tse2	tse3	tse4	tse5	tse8	tse6	X	X	X	tse7a	X	X	X	tplE	modA	PA2066	tle1	tseT	azu	pldB	X	X	X	tseV	pldA	X	tle2	X	X	tspE1c	PA0256	tseF	X	tepBa	X
CPH_423		tse1	tse2	tse3	X	tse5	tse8	X	tas1	X	tse7	X	X	X	X	X	modA	PA2066	tle1	tseT	azu	pldB	tle3	X	vgrG2b	tseV	pldA	X	X	tspE1a	tspE1b	X	PA0256	tseF	X	X	tepBb
CPH_423_1		tse1	tse2	tse3	tse4	tse5	tse8	tse6	X	X	X	tse7a	X	X	X	tplE	modA	PA2066	tle1	tseT	azu	pldB	X	X	X	tseV	pldA	X	tle2	X	X	tspE1c	PA0256	tseF	X	tepBa	X
CPH_424		tse1	tse2	tse3	tse4	tse5	tse8	tse6	X	X	X	tse7a	X	X	X	tplE	modA	PA2066	tle1	tseT	azu	pldB	X	X	X	tseV	pldA	X	tle2	X	X	tspE1c	PA0256	tseF	X	tepBa	X
CPH_425		tse1	tse2	tse3	tse4	tse5	tse8	tse6	X	X	tse7	X	X	X	X	tplE	modA	PA2066	tle1	tseT	azu	pldB	tle3	X	vgrG2b	X	X	X	X	X	tspE1b	X	PA0256	tseF	X	tepBa	X
CPH_426		tse1	tse2	tse3	tse4	tse5	tse8	tse6	X	X	X	tse7a	X	X	X	tplE	modA	PA2066	tle1	tseT	azu	pldB	X	X	X	tseV	pldA	X	tle2	X	X	tspE1c	PA0256	tseF	X	tepBa	X
CPH_427		tse1	tse2	tse3	X	tse5	tse8	X	tas1	X	tse7	X	X	X	X	X	modA	PA2066	tle1	tseT	azu	pldB	tle3	X	vgrG2b	tseV	pldA	X	X	tspE1a	tspE1b	X	PA0256	tseF	X	X	tepBb
CPH_427_1		tse1	tse2	tse3	tse4	tse5	tse8	tse6	X	X	tse7	X	X	X	X	tplE	modA	PA2066	tle1	tseT	azu	pldB	tle3	X	vgrG2b	X	X	X	X	X	tspE1b	X	PA0256	tseF	X	tepBa	X
CPH_428		tse1	tse2	tse3	tse4	tse5	tse8	tse6	X	X	X	tse7a	X	X	X	tplE	modA	PA2066	tle1	tseT	azu	pldB	X	X	X	tseV	pldA	X	tle2	X	X	tspE1c	PA0256	tseF	X	tepBa	X
CPH_429		tse1	tse2	tse3	tse4	tse5	tse8	tse6	X	X	tse7	X	X	X	X	tplE	modA	PA2066	tle1	tseT	azu	pldB	tle3	X	vgrG2b	X	X	X	X	X	tspE1b	X	PA0256	tseF	X	tepBa	X
CPH_430		tse1	tse2	tse3	tse4	tse5	tse8	tse6	X	X	X	tse7a	X	X	X	tplE	modA	PA2066	tle1	tseT	azu	pldB	X	X	X	tseV	pldA	X	tle2	X	X	tspE1c	PA0256	tseF	X	tepBa	X
CPH_431		tse1	tse2	tse3	tse4	tse5	tse8	tse6	X	X	X	tse7a	X	X	X	tplE	modA	PA2066	tle1	tseT	azu	pldB	X	X	X	tseV	pldA	X	tle2	X	X	tspE1c	PA0256	tseF	X	tepBa	X
CPH_432		tse1	tse2	tse3	tse4	tse5	tse8	tse6	X	X	tse7	X	X	X	X	tplE	modA	PA2066	tle1	tseT	azu	pldB	tle3	X	vgrG2b	X	X	X	X	X	tspE1b	X	PA0256	tseF	X	tepBa	X
CPH_433		tse1	tse2	tse3	tse4	tse5	tse8	tse6	X	X	tse7	X	X	X	X	tplE	modA	PA2066	tle1	tseT	azu	pldB	tle3	X	vgrG2b	X	X	X	X	X	tspE1b	X	PA0256	tseF	X	tepBa	X
CPH_434		tse1	tse2	tse3	tse4	tse5	tse8	tse6	X	X	X	tse7a	X	X	X	tplE	modA	PA2066	tle1	tseT	azu	pldB	X	X	X	tseV	pldA	X	tle2	X	X	tspE1c	PA0256	tseF	X	tepBa	X
CPH_435		tse1	tse2	tse3	tse4	tse5	tse8	tse6	X	X	tse7	X	X	X	X	tplE	modA	PA2066	tle1	tseT	azu	pldB	tle3	X	vgrG2b	X	X	X	X	X	tspE1b	X	PA0256	tseF	X	tepBa	X
CPH_436		tse1	tse2	tse3	X	tse5	tse8	X	tas1	X	tse7	X	X	X	X	X	modA	PA2066	tle1	tseT	azu	pldB	tle3	X	vgrG2b	tseV	pldA	X	X	tspE1a	tspE1b	X	PA0256	tseF	X	X	tepBb
CPH_437		tse1	tse2	tse3	tse4	tse5	tse8	tse6	X	X	X	tse7a	X	X	X	tplE	modA	PA2066	tle1	tseT	azu	pldB	X	X	X	tseV	pldA	X	tle2	X	X	tspE1c	PA0256	tseF	X	tepBa	X
CPH_437_1		tse1	tse2	tse3	tse4	tse5	tse8	tse6	X	X	X	tse7a	X	X	X	tplE	modA	PA2066	tle1	tseT	azu	pldB	X	X	X	tseV	pldA	X	tle2	X	X	tspE1c	PA0256	tseF	X	tepBa	X
CPH_438		tse1	tse2	tse3	tse4	tse5	tse8	tse6	X	X	tse7	X	X	X	X	tplE	modA	PA2066	tle1	tseT	azu	pldB	tle3	X	vgrG2b	X	X	X	X	X	tspE1b	X	PA0256	tseF	X	tepBa	X
CPH_439		tse1	tse2	tse3	tse4	tse5	tse8	tse6	X	X	X	tse7a	X	X	X	tplE	modA	PA2066	tle1	tseT	azu	pldB	X	X	X	tseV	pldA	X	tle2	X	X	tspE1c	PA0256	tseF	X	tepBa	X
CPH_439_1		tse1	tse2	tse3	X	tse5	tse8	X	tas1	X	tse7	X	X	X	X	X	modA	PA2066	tle1	tseT	azu	pldB	tle3	X	vgrG2b	tseV	pldA	X	X	tspE1a	tspE1b	X	PA0256	tseF	X	X	tepBb
CPH_440		tse1	tse2	tse3	tse4	tse5	tse8	tse6	X	X	tse7	X	X	X	X	tplE	modA	PA2066	tle1	tseT	azu	X	tle3	X	vgrG2b	X	X	X	X	X	tspE1b	X	PA0256	tseF	X	X	X
CPH_54		tse1	tse2	tse3	tse4	tse5	tse8	X	tas1	X	X	tse7a	X	X	X	tplE	modA	PA2066	tle1	tseT	azu	pldB	tle3	X	vgrG2b	tseV	pldA	rhsP2	X	X	tspE1b	X	PA0256	tseF	tepB	X	X
CPH_55		tse1	tse2	tse3	tse4	tse5	tse8	X	tas1	X	X	tse7a	X	X	X	tplE	modA	PA2066	tle1	tseT	azu	pldB	tle3	X	vgrG2b	tseV	pldA	rhsP2	X	X	tspE1b	X	PA0256	tseF	tepB	X	X
CPH_56		tse1	tse2	tse3	tse4	tse5	tse8	X	tas1	X	X	tse7a	X	X	X	tplE	modA	PA2066	tle1	tseT	azu	pldB	tle3	X	vgrG2b	tseV	pldA	rhsP2	X	X	tspE1b	X	PA0256	tseF	tepB	X	X
CPH_57		tse1	tse2	tse3	tse4	tse5	tse8	X	tas1	X	X	tse7a	X	X	X	tplE	modA	PA2066	tle1	tseT	azu	pldB	tle3	X	vgrG2b	tseV	pldA	rhsP2	X	X	tspE1b	X	PA0256	tseF	tepB	X	X
CPH_58		tse1	tse2	tse3	tse4	tse5	tse8	X	tas1	X	X	tse7a	X	X	X	tplE	modA	PA2066	tle1	tseT	azu	pldB	tle3	X	vgrG2b	tseV	pldA	rhsP2	X	X	tspE1b	X	PA0256	tseF	tepB	X	X
CPH_59		tse1	tse2	tse3	tse4	tse5	tse8	tse6	X	X	X	tse7a	X	X	X	tplE	modA	PA2066	tle1	tseT	azu	pldB	tle3	X	vgrG2b	X	X	X	X	X	tspE1b	X	PA0256	tseF	tepB	X	X
CPH_6_2		tse1	tse2	tse3	tse4	tse5	tse8	tse6	X	X	X	tse7a	X	X	X	tplE	modA	PA2066	tle1	tseT	azu	pldB	tle3	X	vgrG2b	X	X	X	X	X	tspE1b	X	PA0256	tseF	tepB	X	X
CPH_60		tse1	tse2	tse3	tse4	tse5	tse8	tse6	X	X	X	tse7a	X	X	X	tplE	modA	PA2066	tle1	tseT	azu	pldB	tle3	X	vgrG2b	X	X	X	X	X	tspE1b	X	PA0256	tseF	tepB	X	X
CPH_60_1		tse1	tse2	tse3	tse4	tse5	tse8	tse6	X	X	X	tse7a	X	X	X	tplE	modA	PA2066	tle1	tseT	azu	pldB	tle3	X	vgrG2b	X	X	X	X	X	tspE1b	X	PA0256	tseF	tepB	X	X
CPH_61		tse1	tse2	tse3	tse4	tse5	tse8	tse6	X	X	X	tse7a	X	X	X	tplE	modA	PA2066	tle1	tseT	azu	pldB	tle3	X	vgrG2b	X	X	X	X	X	tspE1b	X	PA0256	tseF	tepB	X	X
CPH_62		tse1	tse2	tse3	tse4	tse5	tse8	tse6	X	X	X	tse7a	X	X	X	tplE	modA	PA2066	tle1	tseT	azu	pldB	tle3	X	vgrG2b	X	X	X	X	X	tspE1b	X	PA0256	tseF	tepB	X	X
CPH_63		tse1	tse2	tse3	tse4	tse5	tse8	tse6	X	X	X	tse7a	X	X	X	tplE	modA	PA2066	tle1	tseT	azu	pldB	tle3	X	vgrG2b	X	X	X	X	X	tspE1b	X	PA0256	tseF	tepB	X	X
CPH_64		tse1	tse2	tse3	tse4	tse5	tse8	tse6	X	X	X	tse7a	X	X	X	tplE	modA	PA2066	tle1	tseT	azu	pldB	tle3	X	vgrG2b	X	X	X	X	X	tspE1b	X	PA0256	tseF	tepB	X	X
CPH_65		tse1	tse2	tse3	tse4	tse5	tse8	tse6	X	X	X	tse7a	X	X	X	tplE	modA	PA2066	tle1	tseT	azu	pldB	tle3	X	vgrG2b	X	X	X	X	X	tspE1b	X	PA0256	tseF	tepB	X	X
CPH_66		tse1	tse2	tse3	tse4	tse5	tse8	tse6	X	X	X	tse7a	X	X	X	tplE	modA	PA2066	tle1	tseT	azu	pldB	tle3	X	vgrG2b	X	X	X	X	X	tspE1b	X	PA0256	tseF	tepB	X	X
CPH_67		tse1	tse2	tse3	tse4	tse5	tse8	tse6	X	X	X	tse7a	X	X	X	tplE	modA	PA2066	tle1	tseT	azu	pldB	tle3	X	vgrG2b	X	X	X	X	X	tspE1b	X	PA0256	tseF	tepB	X	X
CPH_7_2		tse1	tse2	tse3	tse4	tse5	tse8	tse6	X	X	tse7	X	X	X	X	tplE	modA	PA2066	tle1	tseT	azu	pldB	X	X	X	tseV	X	X	X	X	tspE1b	X	PA0256	tseF	X	X	X
CPH_75		tse1	tse2	tse3	tse4	tse5	tse8	tse6	X	X	X	tse7a	X	X	X	tplE	modA	PA2066	tle1	tseT	azu	pldB	tle3	X	vgrG2b	X	X	X	X	X	tspE1b	X	PA0256	tseF	tepB	X	X
CPH_76		tse1	tse2	tse3	tse4	tse5	tse8	X	X	tne3	X	X	tsd1	X	X	tplE	modA	PA2066	tle1	tseT	azu	pldB	tle3	X	vgrG2b	tseV	X	rhsP2	tle2	X	X	tspE1c	PA0256	tseF	tepB	X	X
CPH_77		tse1	tse2	tse3	tse4	tse5	tse8	X	X	tne3	X	X	tsd1	X	X	tplE	modA	PA2066	tle1	tseT	azu	pldB	tle3	X	vgrG2b	tseV	X	rhsP2	tle2	X	X	tspE1c	PA0256	tseF	tepB	X	X
CPH_78		tse1	tse2	tse3	tse4	tse5	tse8	X	X	tne3	X	X	tsd1	X	X	tplE	modA	PA2066	tle1	tseT	azu	pldB	tle3	X	vgrG2b	tseV	X	rhsP2	tle2	X	X	tspE1c	PA0256	tseF	tepB	X	X
CPH_79		tse1	tse2	tse3	tse4	tse5	tse8	X	X	tne3	X	X	tsd1	X	X	tplE	modA	PA2066	tle1	tseT	azu	pldB	tle3	X	vgrG2b	tseV	X	rhsP2	tle2	X	X	tspE1c	PA0256	tseF	tepB	X	X
CPH_80		tse1	tse2	tse3	tse4	tse5	tse8	X	X	tne3	X	X	tsd1	X	X	tplE	modA	PA2066	tle1	tseT	azu	pldB	tle3	X	vgrG2b	tseV	X	rhsP2	tle2	X	X	tspE1c	PA0256	tseF	tepB	X	X
CPH_81		tse1	tse2	tse3	tse4	tse5	tse8	X	X	tne3	X	X	tsd1	X	X	tplE	modA	PA2066	tle1	tseT	azu	pldB	tle3	X	vgrG2b	tseV	X	rhsP2	tle2	X	X	tspE1c	PA0256	tseF	tepB	X	X
CPH_81_1		tse1	tse2	tse3	tse4	tse5	tse8	X	X	tne3	X	X	tsd1	X	X	tplE	modA	PA2066	tle1	tseT	azu	pldB	tle3	X	vgrG2b	tseV	X	rhsP2	tle2	X	X	tspE1c	PA0256	tseF	tepB	X	X
CPH_82		tse1	tse2	tse3	tse4	tse5	tse8	X	X	tne3	X	X	tsd1	X	X	tplE	modA	PA2066	tle1	tseT	azu	pldB	tle3	X	vgrG2b	tseV	X	rhsP2	tle2	X	X	tspE1c	PA0256	tseF	tepB	X	X
CPH_82_1		tse1	tse2	tse3	tse4	tse5	tse8	X	X	tne3	X	X	tsd1	X	X	tplE	modA	PA2066	tle1	tseT	azu	pldB	tle3	X	vgrG2b	tseV	X	rhsP2	tle2	X	X	tspE1c	PA0256	tseF	tepB	X	X
CPH_83		tse1	tse2	tse3	tse4	tse5	tse8	X	X	tne3	X	X	tsd1	X	X	tplE	modA	PA2066	tle1	tseT	azu	pldB	tle3	X	vgrG2b	tseV	X	rhsP2	tle2	X	X	tspE1c	PA0256	tseF	tepB	X	X
CPH_84		tse1	tse2	tse3	tse4	tse5	tse8	X	X	tne3	X	X	tsd1	X	X	tplE	modA	PA2066	tle1	tseT	azu	pldB	tle3	X	vgrG2b	tseV	X	rhsP2	tle2	X	X	tspE1c	PA0256	tseF	tepB	X	X
CPH_85		tse1	tse2	tse3	tse4	tse5	tse8	X	X	tne3	X	X	tsd1	X	X	tplE	modA	PA2066	tle1	tseT	azu	pldB	tle3	X	vgrG2b	tseV	X	rhsP2	tle2	X	X	tspE1c	PA0256	tseF	tepB	X	X
CPH_86		tse1	tse2	tse3	tse4	tse5	tse8	X	X	tne3	X	X	tsd1	X	X	tplE	modA	PA2066	tle1	tseT	azu	pldB	tle3	X	vgrG2b	tseV	X	rhsP2	tle2	X	X	tspE1c	PA0256	tseF	tepB	X	X
CPH_87		tse1	tse2	tse3	tse4	tse5	tse8	X	X	tne3	X	X	tsd1	X	X	tplE	modA	PA2066	tle1	tseT	azu	pldB	tle3	X	vgrG2b	tseV	X	rhsP2	tle2	X	X	tspE1c	PA0256	tseF	tepB	X	X
CPH_88		tse1	tse2	tse3	tse4	tse5	tse8	X	X	tne3	X	X	tsd1	X	X	tplE	modA	PA2066	tle1	tseT	azu	pldB	tle3	X	vgrG2b	tseV	X	rhsP2	tle2	X	X	tspE1c	PA0256	tseF	tepB	X	X
CPH_89		tse1	tse2	tse3	tse4	tse5	tse8	X	X	tne3	X	X	tsd1	X	X	tplE	modA	PA2066	tle1	tseT	azu	pldB	tle3	X	vgrG2b	tseV	X	rhsP2	tle2	X	X	tspE1c	PA0256	tseF	tepB	X	X
CPH_90		tse1	tse2	tse3	tse4	tse5	tse8	X	X	tne3	X	X	tsd1	X	X	tplE	modA	PA2066	tle1	tseT	azu	pldB	tle3	X	vgrG2b	tseV	X	rhsP2	tle2	X	X	tspE1c	PA0256	tseF	tepB	X	X
CPH_91		tse1	tse2	tse3	tse4	tse5	tse8	X	X	tne3	X	X	tsd1	X	X	tplE	modA	PA2066	tle1	tseT	azu	pldB	tle3	X	vgrG2b	tseV	X	rhsP2	tle2	X	X	tspE1c	PA0256	tseF	tepB	X	X
CPH_92		tse1	tse2	tse3	tse4	tse5	tse8	tse6	X	X	tse7	X	X	X	X	tplE	modA	PA2066	tle1	tseT	azu	pldB	X	X	X	tseV	pldA	X	X	X	X	tspE1c	PA0256	tseF	X	X	X
CPH_93		tse1	tse2	tse3	tse4	tse5	tse8	tse6	X	X	tse7	X	X	X	X	tplE	modA	PA2066	tle1	tseT	azu	pldB	X	X	X	tseV	pldA	X	X	X	X	tspE1c	PA0256	tseF	X	X	X
CPH_94		tse1	tse2	tse3	tse4	tse5	tse8	tse6	X	X	tse7	X	X	X	X	tplE	modA	PA2066	tle1	tseT	azu	pldB	tle3	X	vgrG2b	X	X	X	X	X	tspE1b	X	PA0256	tseF	X	tepBa	X
CPH_95		tse1	tse2	tse3	tse4	tse5	tse8	tse6	X	X	X	tse7a	X	X	X	tplE	modA	PA2066	tle1	tseT	azu	pldB	tle3	X	vgrG2b	tseV	X	X	X	X	tspE1b	X	PA0256	tseF	X	X	X
CPH_96		tse1	tse2	tse3	tse4	tse5	tse8	tse6	X	X	X	tse7a	X	X	X	tplE	modA	PA2066	tle1	tseT	azu	pldB	tle3	X	vgrG2b	tseV	X	X	X	X	tspE1b	X	PA0256	tseF	X	X	X
CPH_97		tse1	tse2	tse3	tse4	tse5	tse8	tse6	X	X	X	tse7a	X	X	X	tplE	modA	PA2066	tle1	tseT	azu	pldB	tle3	X	vgrG2b	tseV	X	X	X	X	tspE1b	X	PA0256	tseF	X	X	X
CPH_98		tse1	tse2	tse3	tse4	tse5	tse8	tse6	X	X	X	tse7a	X	X	X	tplE	modA	PA2066	tle1	tseT	azu	pldB	tle3	X	vgrG2b	tseV	X	X	X	X	tspE1b	X	PA0256	tseF	X	X	X
CPH_99		tse1	tse2	tse3	tse4	tse5	tse8	tse6	X	X	X	tse7a	X	X	X	tplE	modA	PA2066	tle1	tseT	azu	pldB	tle3	X	vgrG2b	tseV	X	X	X	X	tspE1b	X	PA0256	tseF	X	X	X
CPH_A		tse1	tse2	tse3	tse4	tse5	tse8	X	tas1	X	X	tse7a	X	X	X	tplE	modA	PA2066	tle1	tseT	azu	pldB	X	X	X	tseV	pldA	rhsP2	tle2	X	X	tspE1c	PA0256	tseF	tepB	X	X
CPH_B		tse1	tse2	tse3	tse4	tse5	tse8	X	tas1	X	X	tse7a	X	X	X	tplE	modA	PA2066	tle1	tseT	azu	pldB	X	X	X	tseV	pldA	rhsP2	tle2	X	X	tspE1c	PA0256	tseF	tepB	X	X
CPH_C		tse1	tse2	tse3	tse4	tse5	tse8	X	tas1	X	X	tse7a	X	X	X	tplE	modA	PA2066	tle1	tseT	azu	pldB	X	X	X	tseV	pldA	rhsP2	tle2	X	X	tspE1c	PA0256	tseF	tepB	X	X
CPH_D		tse1	tse2	tse3	tse4	tse5	tse8	X	tas1	X	X	tse7a	X	X	X	tplE	modA	PA2066	tle1	tseT	azu	pldB	X	X	X	tseV	pldA	rhsP2	tle2	X	X	tspE1c	PA0256	tseF	tepB	X	X
CPH_E		tse1	tse2	tse3	tse4	tse5	tse8	X	tas1	X	X	tse7a	X	X	X	tplE	modA	PA2066	tle1	tseT	azu	pldB	X	X	X	tseV	pldA	rhsP2	tle2	X	X	tspE1c	PA0256	tseF	tepB	X	X
CPH_F		tse1	tse2	tse3	tse4	tse5	tse8	X	tas1	X	X	tse7a	X	X	X	tplE	modA	PA2066	tle1	tseT	azu	pldB	X	X	X	tseV	pldA	rhsP2	tle2	X	X	tspE1c	PA0256	tseF	tepB	X	X
CPH_G		tse1	tse2	tse3	tse4	tse5	tse8	X	tas1	X	X	tse7a	X	X	X	tplE	modA	PA2066	tle1	tseT	azu	pldB	X	X	X	tseV	pldA	rhsP2	tle2	X	X	tspE1c	PA0256	tseF	tepB	X	X
CPH_H		tse1	tse2	tse3	tse4	tse5	tse8	X	tas1	X	X	tse7a	X	X	X	tplE	modA	PA2066	tle1	tseT	azu	pldB	X	X	X	tseV	pldA	rhsP2	tle2	X	X	tspE1c	PA0256	tseF	tepB	X	X
CPH_Ii		tse1	tse2	tse3	tse4	tse5	tse8	X	tas1	X	X	tse7a	X	X	X	tplE	modA	PA2066	tle1	tseT	azu	pldB	X	X	X	tseV	pldA	rhsP2	tle2	X	X	tspE1c	PA0256	tseF	tepB	X	X
CPH_J		tse1	tse2	tse3	tse4	tse5	tse8	X	tas1	X	X	tse7a	X	X	X	tplE	modA	PA2066	tle1	tseT	azu	pldB	X	X	X	tseV	pldA	rhsP2	tle2	X	X	tspE1c	PA0256	tseF	tepB	X	X
CPH_K		tse1	tse2	tse3	tse4	tse5	tse8	X	tas1	X	X	tse7a	X	X	X	tplE	modA	PA2066	tle1	tseT	azu	pldB	X	X	X	tseV	pldA	rhsP2	tle2	X	X	tspE1c	PA0256	tseF	tepB	X	X
CPH_L		tse1	tse2	tse3	tse4	tse5	tse8	X	tas1	X	X	tse7a	X	X	X	tplE	modA	PA2066	tle1	tseT	azu	pldB	X	X	X	tseV	pldA	rhsP2	tle2	X	X	tspE1c	PA0256	tseF	tepB	X	X
CPH_LRJ01_2		tse1	tse2	tse3	tse4	tse5	tse8	tse6	X	X	X	tse7a	X	X	X	tplE	modA	PA2066	tle1	tseT	azu	pldB	tle3	X	vgrG2b	X	X	X	X	X	tspE1b	X	PA0256	tseF	tepB	X	X
CPH_LRJ02		tse1	tse2	tse3	tse4	tse5	tse8	tse6	X	X	X	tse7a	X	X	X	tplE	modA	PA2066	tle1	tseT	azu	pldB	tle3	X	vgrG2b	X	X	X	X	X	tspE1b	X	PA0256	tseF	tepB	X	X
CPH_LRJ03		tse1	tse2	tse3	tse4	tse5	tse8	tse6	X	X	tse7	X	X	X	X	tplE	modA	PA2066	tle1	tseT	azu	pldB	X	X	X	tseV	X	X	X	X	tspE1b	X	PA0256	tseF	X	X	X
CPH_LRJ04		tse1	tse2	tse3	tse4	tse5	tse8	tse6	X	X	tse7	X	X	X	X	tplE	modA	PA2066	tle1	tseT	azu	pldB	X	X	X	tseV	X	X	X	X	tspE1b	X	PA0256	tseF	X	X	X
CPH_LRJ05		tse1	tse2	tse3	tse4	tse5	tse8	tse6	X	X	X	tse7a	X	X	X	tplE	modA	PA2066	tle1	tseT	azu	pldB	X	X	X	X	X	X	tle2	X	X	tspE1c	PA0256	tseF	tepB	X	X
CPH_LRJ06		tse1	tse2	tse3	tse4	tse5	tse8	tse6	X	X	tse7	X	X	X	X	tplE	modA	PA2066	tle1	tseT	azu	pldB	tle3	X	vgrG2b	tseV	X	X	X	X	tspE1b	X	PA0256	tseF	X	tepBa	X
CPH_LRJ07		tse1	tse2	tse3	tse4	tse5	tse8	tse6	X	X	tse7	X	X	X	X	tplE	modA	PA2066	tle1	tseT	azu	pldB	tle3	X	vgrG2b	tseV	X	X	X	X	tspE1b	X	PA0256	tseF	X	tepBa	X
CPH_LRJ08		tse1	tse2	tse3	tse4	tse5	tse8	tse6	X	X	X	tse7a	X	X	X	tplE	modA	PA2066	tle1	tseT	azu	pldB	tle3	X	vgrG2b	tseV	X	X	X	X	tspE1b	X	PA0256	tseF	X	X	X
CPH_LRJ09		tse1	tse2	tse3	tse4	tse5	tse8	tse6	X	X	X	tse7a	X	X	X	tplE	modA	PA2066	tle1	tseT	azu	pldB	tle3	X	vgrG2b	tseV	X	X	X	X	tspE1b	X	PA0256	tseF	X	X	X
CPH_LRJ14		tse1	tse2	tse3	tse4	tse5	tse8	X	X	tne3	X	X	tsd1	X	X	tplE	modA	PA2066	tle1	tseT	azu	pldB	tle3	X	vgrG2b	tseV	X	rhsP2	tle2	X	X	tspE1c	PA0256	tseF	tepB	X	X
CPH_LRJ15		tse1	tse2	tse3	tse4	tse5	tse8	X	X	tne3	X	X	tsd1	X	X	tplE	modA	PA2066	tle1	tseT	azu	pldB	tle3	X	vgrG2b	tseV	X	rhsP2	tle2	X	X	tspE1c	PA0256	tseF	tepB	X	X
CPH_LRJ16		tse1	tse2	tse3	X	tse5	tse8	X	tas1	X	tse7	X	X	X	X	X	modA	PA2066	tle1	tseT	azu	pldB	tle3	X	vgrG2b	tseV	pldA	X	X	tspE1a	tspE1b	X	PA0256	tseF	X	X	tepBb
CPH_LRJ17		tse1	tse2	tse3	X	tse5	tse8	X	tas1	X	tse7	X	X	X	X	X	modA	PA2066	tle1	tseT	azu	pldB	tle3	X	vgrG2b	tseV	pldA	X	X	tspE1a	tspE1b	X	PA0256	tseF	X	X	tepBb
CPH_LRJ18		tse1	tse2	tse3	tse4	tse5	tse8	tse6	X	X	X	tse7a	X	X	X	tplE	modA	PA2066	tle1	tseT	azu	pldB	tle3	X	vgrG2b	tseV	X	X	X	X	tspE1b	X	PA0256	tseF	X	X	X
CPH_LRJ19		tse1	tse2	tse3	tse4	tse5	tse8	tse6	X	X	X	tse7a	X	X	X	tplE	modA	PA2066	tle1	tseT	azu	pldB	tle3	X	vgrG2b	tseV	X	X	X	X	tspE1b	X	PA0256	tseF	X	X	X
CPH_LRJ20		tse1	tse2	tse3	tse4	tse5	tse8	tse6	X	X	X	tse7a	X	X	X	tplE	modA	PA2066	tle1	tseT	azu	pldB	tle3	X	vgrG2b	tseV	X	X	X	X	tspE1b	X	PA0256	tseF	X	X	X
CPH_M		tse1	tse2	tse3	tse4	tse5	tse8	X	tas1	X	X	tse7a	X	X	X	tplE	modA	PA2066	tle1	tseT	azu	pldB	X	X	X	tseV	pldA	rhsP2	tle2	X	X	tspE1c	PA0256	tseF	tepB	X	X
CPH_N		tse1	tse2	tse3	tse4	tse5	tse8	X	tas1	X	X	tse7a	X	X	X	tplE	modA	PA2066	tle1	tseT	azu	pldB	X	X	X	tseV	pldA	rhsP2	tle2	X	X	tspE1c	PA0256	tseF	tepB	X	X
CPH_NA10		tse1	tse2	tse3	tse4	tse5	tse8	X	tas1	X	X	tse7a	X	X	X	tplE	modA	PA2066	tle1	tseT	azu	pldB	X	X	X	tseV	pldA	rhsP2	tle2	X	X	tspE1c	PA0256	tseF	tepB	X	X
CPH_NA11		tse1	tse2	tse3	tse4	tse5	tse8	X	tas1	X	X	tse7a	X	X	X	tplE	modA	PA2066	tle1	tseT	azu	pldB	X	X	X	tseV	pldA	rhsP2	tle2	X	X	tspE1c	PA0256	tseF	tepB	X	X
CPH_NA31		tse1	tse2	tse3	tse4	tse5	tse8	X	tas1	X	X	tse7a	X	X	X	tplE	modA	PA2066	tle1	tseT	azu	pldB	X	X	X	tseV	pldA	rhsP2	tle2	X	X	tspE1c	PA0256	tseF	tepB	X	X
CPH_O		tse1	tse2	tse3	tse4	tse5	tse8	X	tas1	X	X	tse7a	X	X	X	tplE	modA	PA2066	tle1	tseT	azu	pldB	X	X	X	tseV	pldA	rhsP2	tle2	X	X	tspE1c	PA0256	tseF	tepB	X	X
CPH_P		tse1	tse2	tse3	tse4	tse5	tse8	X	tas1	X	X	tse7a	X	X	X	tplE	modA	PA2066	tle1	tseT	azu	pldB	X	X	X	tseV	pldA	rhsP2	tle2	X	X	tspE1c	PA0256	tseF	tepB	X	X
CPH_Q		tse1	tse2	tse3	tse4	tse5	tse8	X	tas1	X	X	tse7a	X	X	X	tplE	modA	PA2066	tle1	tseT	azu	pldB	X	X	X	tseV	pldA	rhsP2	tle2	X	X	tspE1c	PA0256	tseF	tepB	X	X
CPH_R		tse1	tse2	tse3	tse4	tse5	tse8	X	tas1	X	X	tse7a	X	X	X	tplE	modA	PA2066	tle1	tseT	azu	pldB	X	X	X	tseV	pldA	rhsP2	tle2	X	X	tspE1c	PA0256	tseF	tepB	X	X
CPH_S		tse1	tse2	tse3	tse4	tse5	tse8	X	tas1	X	X	tse7a	X	X	X	tplE	modA	PA2066	tle1	tseT	azu	pldB	X	X	X	tseV	pldA	rhsP2	tle2	X	X	tspE1c	PA0256	tseF	tepB	X	X
CPH_T		tse1	tse2	tse3	tse4	tse5	tse8	X	tas1	X	X	tse7a	X	X	X	tplE	modA	PA2066	tle1	tseT	azu	pldB	X	X	X	tseV	pldA	rhsP2	tle2	X	X	tspE1c	PA0256	tseF	tepB	X	X
CPH_U		tse1	tse2	tse3	tse4	tse5	tse8	X	tas1	X	X	tse7a	X	X	X	tplE	modA	PA2066	tle1	tseT	azu	pldB	X	X	X	tseV	pldA	rhsP2	tle2	X	X	tspE1c	PA0256	tseF	tepB	X	X
CPH_V		tse1	tse2	tse3	tse4	tse5	tse8	X	tas1	X	X	tse7a	X	X	X	tplE	modA	PA2066	tle1	tseT	azu	pldB	X	X	X	tseV	pldA	rhsP2	tle2	X	X	tspE1c	PA0256	tseF	tepB	X	X
CPH_X		tse1	tse2	tse3	tse4	tse5	tse8	X	tas1	X	X	tse7a	X	X	X	tplE	modA	PA2066	tle1	tseT	azu	pldB	X	X	X	tseV	pldA	rhsP2	tle2	X	X	tspE1c	PA0256	tseF	tepB	X	X
CPH_Y		tse1	tse2	tse3	tse4	tse5	tse8	X	tas1	X	X	tse7a	X	X	X	tplE	modA	PA2066	tle1	tseT	azu	pldB	X	X	X	tseV	pldA	rhsP2	tle2	X	X	tspE1c	PA0256	tseF	tepB	X	X
CPH_Z		tse1	tse2	tse3	tse4	tse5	tse8	X	tas1	X	X	tse7a	X	X	X	tplE	modA	PA2066	tle1	tseT	azu	pldB	X	X	X	tseV	pldA	rhsP2	tle2	X	X	tspE1c	PA0256	tseF	tepB	X	X

## Sheet: Table S7
Table S7. Overview of known T6SS regulatory genes.
Gene	Locus tag	Level of regulation	Effect	Reference
amrZ	PA3385	Transcriptional regulation	The transcriptional regulator AmrZ represses H2-T6SS while activates H1- and H3-T6SS	1
lasR	PA1430	Transcriptional regulation	The homoserine lactone transcription factor LasR positively regulates H2- and H3-T6SS but suppresses H1-T6SS	2
mvfR	PA1003	Transcriptional regulation	The 4-hydroxy-2-alkylquinoline (HAQ) transcriptional regulator MvfR positively regulates H2- and H3-T6SS but suppresses H1-T6SS	2
anr	PA1544	Transcriptional regulation	An Fnr-family transcriptional regulator which promotes H2-T6SS under anaerobic conditions. Additionally, Anr activates the expression of the transcriptional regulator Dnr	3
dnR	PA0527	Transcriptional regulation	The dissimilative nitrate respiration regulator Dnr promotes H2-T6SS expression together with Anr under anaerobic conditions	4
cueR	PA4778	Transcriptional regulation	The cytoplasmic Cu2+-sensing transcriptional regulator CueR repress H2-T6SS	5
fur	PA4764	Transcriptional regulation	The ferric uptake regulator protein Fur negatively regulate both H2- and H3-T6SS	6, 7
oxyR	PA5344	Transcriptional regulation	OxyR negatively regulates H3-T6SS	8
ompR	PA5200	Transcriptional regulation	OmpR negatively regulates H3-T6SS	8
nfxB	PA4600	Transcriptional regulation	NfxB is a negative regulator of the quinolone efflux system MexCD-OprJ that also binds to the promoter of H1-T6SS	9
rpoN	PA4462	Transcriptional regulation	The major alternative sigma factor RpoN promotes the expression of H2-T6SS, but it repressess H1- and H3-T6SS	10
sfa2	PA1663	Transcriptional regulation	The sigma factor activator Sfa2 coordinates with RpoN to regulate both central cluster and orphan island of H2-T6SS	10
ybeY	PA3982	Posttranscriptional regulation	Repress the transcription of retS	11
ybeZ	PA3981	Posttranscriptional regulation	Repress the transcription of retS	11
ladS	PA3974	Posttranscriptional regulation	A histidine kinase enhances the phosphotrasfer activity of gacS	12, 13
retS	PA4856	Posttranscriptional regulation	A histidine kinase suppresses T6SS by dephosphorylating gacS or blocking autophosphorylation of gacS	12, 13
gacS	PA0928	Posttranscriptional regulation	The hybrid histidine kinase of Gac/Rsm signal transduction pathway	12, 14
gacA	PA2586	Posttranscriptional regulation	The response regulator of Gac/Rsm signal transduction pathway; the phosphorylated GacA increases the production of sRNAs RsmY and RsmY	12, 14
rsmY	PA0527.1	Posttranscriptional regulation	An sRNA sequesters translational repressor RsmA and RsmN	12, 14
rsmZ	PA3621.1	Posttranscriptional regulation	An sRNA sequesters translational repressor RsmA and RsmN	12, 14
rsmA	PA0905	Posttranscriptional regulation	A translational repressor for all three T6SSs	1, 15, 16
rsmN	PA5183a	Posttranscriptional regulation	A translational repressor for T6SS	16, 17
nrtR	PA4916	Transcriptional/posttranscriptional regulation	NrtR controls H1-T6SS either by directly binding to the promoter of tssA1 or indirectly through repressing the transcription of rsmY and rsmZ	18
wspR	PA3702	Posttranscriptional regulation	A diguanylate cyclase elevates intracellular c-di-GMP level, which exerts its positive effect on T6SS through Gac/Rsm pathway	19
ppkA	PA0074	Posttranslational regulation	The serine/threonine kinase PpkA is required for the assembly of H1-T6SS	20
pppA	PA0075	Posttranslational regulation	The serine/threonine phosphatase PppA acts antagonistically against PpkA, which prevents the assembly of H1-T6SS	20
fha1	PA0081	Posttranslational regulation	The phosphorylation state of Fha1 is controled by the PpkA and PppA and the phosphorylated Fha1 triggers the assembly and secretion of H1-T6SS	20
tagF1	PA0076	Posttranslational regulation	TagF is a posttranslational repressor of H1-T6SS and it is independent of theronine phosphorylation pathway	21, 22
References
1	Allsopp LP, Wood TE, Howard SA, Maggiorelli F, Nolan LM, Wettstadt S, et al. RsmA and AmrZ orchestrate the assembly of all three type VI secretion systems in Pseudomonas aeruginosa. Proc Natl Acad Sci. 2017 July 18;114(29):7707–12.
2	Lesic B, Starkey M, He J, Hazan R, Rahme LG. Quorum sensing differentially regulates Pseudomonas aeruginosa type VI secretion locus I and homologous loci II and III, which are required for pathogenesis. Microbiology. 2009 Sept 1;155(9):2845–55.
3	Wang T, Du X, Ji L, Han Y, Dang J, Wen J, et al. Pseudomonas aeruginosa T6SS-mediated molybdate transport contributes to bacterial competition during anaerobiosis. Cell Rep. 2021 Apr;35(2):108957.
4	Dang J, Wang T, Wen J, Liang H. An Important Role of the Type VI Secretion System of Pseudomonas aeruginosa Regulated by Dnr in Response to Anaerobic Environments. Atack JM, editor. Microbiol Spectr. 2022 Dec 21;10(6):e01533-22.
5	Han Y, Wang T, Chen G, Pu Q, Liu Q, Zhang Y, et al. A Pseudomonas aeruginosa type VI secretion system regulated by CueR facilitates copper acquisition. Skurnik D, editor. PLOS Pathog. 2019 Dec 2;15(12):e1008198.
6	Sana TG, Hachani A, Bucior I, Soscia C, Garvis S, Termine E, et al. The Second Type VI Secretion System of Pseudomonas aeruginosa Strain PAO1 Is Regulated by Quorum Sensing and Fur and Modulates Internalization in Epithelial Cells. J Biol Chem. 2012 Aug;287(32):27095–105.
7	Lin J, Zhang W, Cheng J, Yang X, Zhu K, Wang Y, et al. A Pseudomonas T6SS effector recruits PQS-containing outer membrane vesicles for iron acquisition. Nat Commun. 2017 Mar 28;8(1):14888.
8	Yang Y, Pan D, Tang Y, Li J, Zhu K, Yu Z, et al. H3-T6SS of Pseudomonas aeruginosa PA14 contributes to environmental adaptation via secretion of a biofilm-promoting effector. Stress Biol. 2022 Dec 28;2(1):55.
9	Liu S, Wu Z, Yan W, Liu Q, Zhao Y, Gao T, et al. Regulation of the H1 Type VI Secretion System by the Transcriptional Regulator NfxB in Pseudomonas aeruginosa. Int J Mol Sci. 2025 Feb 10;26(4):1472.
10	Allsopp LP, Collins ACZ, Hawkins E, Wood TE, Filloux A. RpoN/Sfa2-dependent activation of the Pseudomonas aeruginosa H2-T6SS and its cognate arsenal of antibacterial toxins. Nucleic Acids Res. 2022 Jan 11;50(1):227–43.
11	Xia Y, Xu C, Wang D, Weng Y, Jin Y, Bai F, et al. YbeY Controls the Type III and Type VI Secretion Systems and Biofilm Formation through RetS in Pseudomonas aeruginosa. Rudi K, editor. Appl Environ Microbiol. 2021 Feb 12;87(5):e02171-20.
12	Mougous JD, Cuff ME, Raunser S, Shen A, Zhou M, Gifford CA, et al. A Virulence Locus of Pseudomonas aeruginosa Encodes a Protein Secretion Apparatus. Science. 2006 June 9;312(5779):1526–30.
13	Hachani A, Lossi NS, Hamilton A, Jones C, Bleves S, Albesa-Jové D, et al. Type VI Secretion System in Pseudomonas aeruginosa. J Biol Chem. 2011 Apr;286(14):12317–27.
14	Goodman AL, Kulasekara B, Rietsch A, Boyd D, Smith RS, Lory S. A Signaling Network Reciprocally Regulates Genes Associated with Acute Infection and Chronic Persistence in Pseudomonas aeruginosa. Dev Cell. 2004 Nov;7(5):745–54.
15	Brencic A, Lory S. Determination of the regulon and identification of novel mRNA targets of Pseudomonas aeruginosa RsmA. Mol Microbiol. 2009 May;72(3):612–32.
16	Rudzite M, Subramoni S, Endres RG, Filloux A. Effectiveness of Pseudomonas aeruginosa type VI secretion system relies on toxin potency and type IV pili-dependent interaction. Helaine S, editor. PLOS Pathog. 2023 May 30;19(5):e1011428.
17	Romero M, Silistre H, Lovelock L, Wright VJ, Chan KG, Hong KW, et al. Genome-wide mapping of the RNA targets of the Pseudomonas aeruginosa riboregulatory protein RsmN. Nucleic Acids Res. 2018 July 27;46(13):6823–40.
18	Zhang X, Yin L, Liu Q, Wang D, Xu C, Pan X, et al. NrtR Mediated Regulation of H1-T6SS in Pseudomonas aeruginosa. Oglesby AG, editor. Microbiol Spectr. 2022 Feb 23;10(1):e01858-21.
19	Moscoso JA, Mikkelsen H, Heeb S, Williams P, Filloux A. The Pseudomonas aeruginosa sensor RetS switches Type III and Type VI secretion via c‐di‐GMP signalling. Environ Microbiol. 2011 Dec;13(12):3128–38.
20	Mougous JD, Gifford CA, Ramsdell TL, Mekalanos JJ. Threonine phosphorylation post-translationally regulates protein secretion in Pseudomonas aeruginosa. Nat Cell Biol. 2007 July;9(7):797–803.
21	Lin JS, Pissaridou P, Wu HH, Tsai MD, Filloux A, Lai EM. TagF-mediated repression of bacterial type VI secretion systems involves a direct interaction with the cytoplasmic protein Fha. J Biol Chem. 2018 June;293(23):8829–42.
22	Silverman JM, Austin LS, Hsu F, Hicks KG, Hood RD, Mougous JD. Separate inputs modulate phosphorylation‐dependent and ‐independent type VI secretion activation. Mol Microbiol. 2011 Dec;82(5):1277–90.

## Sheet: Table S8
Table S8. Isolates used for analysis of regulatory genes.
Clone type	ERR accession
DK01	ERR431367
DK03	ERR431238
DK04	ERR431150
DK06	ERR431211
DK08	ERR431382
DK09	ERR431396
DK12	ERR431416
DK15	ERR431035
DK17	ERR431429
DK19	ERR431063
DK20	ERR431076
DK27	ERR431123
DK29	ERR431113
DK31	ERR431140
DK32	ERR431144
DK36	ERR431191
DK41	ERR431290
DK53	ERR431368

## Sheet: Table S9
Table S9. Distance matrices of regulatory genes. Indicated are pairwise nucleotide identities.
amrZ
	DK06_1_327	DK03_1_327	DK09_1_327	DK15_1_327	PAO1_-_amrZ_gene	DK01_1_327	DK04_1_327	DK08_1_327	DK12_1_327	DK17_1_327	DK19_1_327	DK20_1_327	DK27_1_327	DK29_1_327	DK31_1_327	DK32_1_327	DK36_1_327	DK41_1_327	DK53_1_327
DK06_1_327		99.39	99.39	99.08	99.69	99.69	99.69	99.69	99.69	99.69	99.69	99.69	99.69	99.69	99.69	99.69	99.69	99.69	99.69
DK03_1_327	99.39		100	99.08	99.69	99.69	99.69	99.69	99.69	99.69	99.69	99.69	99.69	99.69	99.69	99.69	99.69	99.69	99.69
DK09_1_327	99.39	100		99.08	99.69	99.69	99.69	99.69	99.69	99.69	99.69	99.69	99.69	99.69	99.69	99.69	99.69	99.69	99.69
DK15_1_327	99.08	99.08	99.08		99.39	99.39	99.39	99.39	99.39	99.39	99.39	99.39	99.39	99.39	99.39	99.39	99.39	99.39	99.39
PAO1_-_amrZ_gene	99.69	99.69	99.69	99.39		100	100	100	100	100	100	100	100	100	100	100	100	100	100
DK01_1_327	99.69	99.69	99.69	99.39	100		100	100	100	100	100	100	100	100	100	100	100	100	100
DK04_1_327	99.69	99.69	99.69	99.39	100	100		100	100	100	100	100	100	100	100	100	100	100	100
DK08_1_327	99.69	99.69	99.69	99.39	100	100	100		100	100	100	100	100	100	100	100	100	100	100
DK12_1_327	99.69	99.69	99.69	99.39	100	100	100	100		100	100	100	100	100	100	100	100	100	100
DK17_1_327	99.69	99.69	99.69	99.39	100	100	100	100	100		100	100	100	100	100	100	100	100	100
DK19_1_327	99.69	99.69	99.69	99.39	100	100	100	100	100	100		100	100	100	100	100	100	100	100
DK20_1_327	99.69	99.69	99.69	99.39	100	100	100	100	100	100	100		100	100	100	100	100	100	100
DK27_1_327	99.69	99.69	99.69	99.39	100	100	100	100	100	100	100	100		100	100	100	100	100	100
DK29_1_327	99.69	99.69	99.69	99.39	100	100	100	100	100	100	100	100	100		100	100	100	100	100
DK31_1_327	99.69	99.69	99.69	99.39	100	100	100	100	100	100	100	100	100	100		100	100	100	100
DK32_1_327	99.69	99.69	99.69	99.39	100	100	100	100	100	100	100	100	100	100	100		100	100	100
DK36_1_327	99.69	99.69	99.69	99.39	100	100	100	100	100	100	100	100	100	100	100	100		100	100
DK41_1_327	99.69	99.69	99.69	99.39	100	100	100	100	100	100	100	100	100	100	100	100	100		100
DK53_1_327	99.69	99.69	99.69	99.39	100	100	100	100	100	100	100	100	100	100	100	100	100	100
lasR
	PAO1_-_lasR_gene	DK01_1_720	DK04_1_720	DK12_1_720	DK27_1_720	DK29_1_720	DK31_1_720	DK32_1_720	DK36_1_720	DK41_1_720	DK53_1_720	DK20_1_720	DK03_1_720	DK06_1_720	DK15_1_720	DK08_1_720	DK09_1_720	DK17_1_720	DK19_1_720
PAO1_-_lasR_gene		100	100	100	100	100	100	100	100	100	99.72	99.86	99.86	99.86	99.86	99.31	99.31	99.58	99.44
DK01_1_720	100		100	100	100	100	100	100	100	100	99.72	99.86	99.86	99.86	99.86	99.31	99.31	99.58	99.44
DK04_1_720	100	100		100	100	100	100	100	100	100	99.72	99.86	99.86	99.86	99.86	99.31	99.31	99.58	99.44
DK12_1_720	100	100	100		100	100	100	100	100	100	99.72	99.86	99.86	99.86	99.86	99.31	99.31	99.58	99.44
DK27_1_720	100	100	100	100		100	100	100	100	100	99.72	99.86	99.86	99.86	99.86	99.31	99.31	99.58	99.44
DK29_1_720	100	100	100	100	100		100	100	100	100	99.72	99.86	99.86	99.86	99.86	99.31	99.31	99.58	99.44
DK31_1_720	100	100	100	100	100	100		100	100	100	99.72	99.86	99.86	99.86	99.86	99.31	99.31	99.58	99.44
DK32_1_720	100	100	100	100	100	100	100		100	100	99.72	99.86	99.86	99.86	99.86	99.31	99.31	99.58	99.44
DK36_1_720	100	100	100	100	100	100	100	100		100	99.72	99.86	99.86	99.86	99.86	99.31	99.31	99.58	99.44
DK41_1_720	100	100	100	100	100	100	100	100	100		99.72	99.86	99.86	99.86	99.86	99.31	99.31	99.58	99.44
DK53_1_720	99.72	99.72	99.72	99.72	99.72	99.72	99.72	99.72	99.72	99.72		99.58	99.58	99.58	99.58	99.17	99.03	99.31	99.17
DK20_1_720	99.86	99.86	99.86	99.86	99.86	99.86	99.86	99.86	99.86	99.86	99.58		99.72	99.72	99.72	99.17	99.17	99.44	99.31
DK03_1_720	99.86	99.86	99.86	99.86	99.86	99.86	99.86	99.86	99.86	99.86	99.58	99.72		99.72	99.72	99.17	99.44	99.72	99.58
DK06_1_720	99.86	99.86	99.86	99.86	99.86	99.86	99.86	99.86	99.86	99.86	99.58	99.72	99.72		99.72	99.17	99.17	99.44	99.31
DK15_1_720	99.86	99.86	99.86	99.86	99.86	99.86	99.86	99.86	99.86	99.86	99.58	99.72	99.72	99.72		99.17	99.17	99.44	99.31
DK08_1_720	99.31	99.31	99.31	99.31	99.31	99.31	99.31	99.31	99.31	99.31	99.17	99.17	99.17	99.17	99.17		98.89	99.17	99.03
DK09_1_720	99.31	99.31	99.31	99.31	99.31	99.31	99.31	99.31	99.31	99.31	99.03	99.17	99.44	99.17	99.17	98.89		99.44	99.31
DK17_1_720	99.58	99.58	99.58	99.58	99.58	99.58	99.58	99.58	99.58	99.58	99.31	99.44	99.72	99.44	99.44	99.17	99.44		99.86
DK19_1_720	99.44	99.44	99.44	99.44	99.44	99.44	99.44	99.44	99.44	99.44	99.17	99.31	99.58	99.31	99.31	99.03	99.31	99.86
mvfR
	PAO1_-_mvfR_gene	DK32_1_999	DK03_1_999	DK19_1_999	DK41_1_999	DK36_1_999	DK31_1_999	DK27_1_999	DK06_1_999	DK17_1_999	DK09_1_999	DK15_1_999	DK29_1_999	DK04_1_999	DK01_1_999	DK08_1_999	DK12_1_999	DK53_1_999	DK20_1_999
PAO1_-_mvfR_gene		100	100	99.8	99.9	99.9	99.9	99.9	99.9	99.7	99.5	99.4	99.7	99.7	99.5	99.8	99.8	99.8	99.8
DK32_1_999	100		100	99.8	99.9	99.9	99.9	99.9	99.9	99.7	99.5	99.4	99.7	99.7	99.5	99.8	99.8	99.8	99.8
DK03_1_999	100	100		99.8	99.9	99.9	99.9	99.9	99.9	99.7	99.5	99.4	99.7	99.7	99.5	99.8	99.8	99.8	99.8
DK19_1_999	99.8	99.8	99.8		99.7	99.7	99.7	99.7	99.7	99.9	99.7	99.2	99.5	99.5	99.3	99.6	99.6	99.6	99.6
DK41_1_999	99.9	99.9	99.9	99.7		100	100	100	100	99.6	99.4	99.3	99.8	99.8	99.6	99.7	99.9	99.9	99.9
DK36_1_999	99.9	99.9	99.9	99.7	100		100	100	100	99.6	99.4	99.3	99.8	99.8	99.6	99.7	99.9	99.9	99.9
DK31_1_999	99.9	99.9	99.9	99.7	100	100		100	100	99.6	99.4	99.3	99.8	99.8	99.6	99.7	99.9	99.9	99.9
DK27_1_999	99.9	99.9	99.9	99.7	100	100	100		100	99.6	99.4	99.3	99.8	99.8	99.6	99.7	99.9	99.9	99.9
DK06_1_999	99.9	99.9	99.9	99.7	100	100	100	100		99.6	99.4	99.3	99.8	99.8	99.6	99.7	99.9	99.9	99.9
DK17_1_999	99.7	99.7	99.7	99.9	99.6	99.6	99.6	99.6	99.6		99.6	99.1	99.4	99.4	99.2	99.5	99.5	99.5	99.5
DK09_1_999	99.5	99.5	99.5	99.7	99.4	99.4	99.4	99.4	99.4	99.6		99.1	99.2	99.2	99	99.3	99.3	99.3	99.3
DK15_1_999	99.4	99.4	99.4	99.2	99.3	99.3	99.3	99.3	99.3	99.1	99.1		99.1	99.1	98.9	99.2	99.2	99.2	99.2
DK29_1_999	99.7	99.7	99.7	99.5	99.8	99.8	99.8	99.8	99.8	99.4	99.2	99.1		100	99.4	99.5	99.7	99.9	99.9
DK04_1_999	99.7	99.7	99.7	99.5	99.8	99.8	99.8	99.8	99.8	99.4	99.2	99.1	100		99.4	99.5	99.7	99.9	99.9
DK01_1_999	99.5	99.5	99.5	99.3	99.6	99.6	99.6	99.6	99.6	99.2	99	98.9	99.4	99.4		99.3	99.5	99.5	99.5
DK08_1_999	99.8	99.8	99.8	99.6	99.7	99.7	99.7	99.7	99.7	99.5	99.3	99.2	99.5	99.5	99.3		99.6	99.6	99.6
DK12_1_999	99.8	99.8	99.8	99.6	99.9	99.9	99.9	99.9	99.9	99.5	99.3	99.2	99.7	99.7	99.5	99.6		99.8	99.8
DK53_1_999	99.8	99.8	99.8	99.6	99.9	99.9	99.9	99.9	99.9	99.5	99.3	99.2	99.9	99.9	99.5	99.6	99.8		100
DK20_1_999	99.8	99.8	99.8	99.6	99.9	99.9	99.9	99.9	99.9	99.5	99.3	99.2	99.9	99.9	99.5	99.6	99.8	100
anr
	DK03_1_735	DK19_1_735	DK41_1_735	DK27_1_735	DK17_1_735	DK53_1_735	DK31_1_735	DK09_1_735	DK15_1_735	PAO1_-_anr_gene	DK12_1_735	DK32_1_735	DK04_1_735	DK06_1_735	DK20_1_735	DK29_1_735	DK36_1_735	DK08_1_735	DK01_1_735
DK03_1_735		99.46	99.46	99.46	99.05	99.32	99.46	98.78	98.37	99.59	99.59	99.59	99.59	99.59	99.59	99.59	99.59	99.46	99.46
DK19_1_735	99.46		100	99.73	99.05	99.59	99.46	99.05	98.64	99.32	99.32	99.32	99.86	99.86	99.86	99.86	99.86	99.73	99.73
DK41_1_735	99.46	100		99.73	99.05	99.59	99.46	99.05	98.64	99.32	99.32	99.32	99.86	99.86	99.86	99.86	99.86	99.73	99.73
DK27_1_735	99.46	99.73	99.73		99.05	99.59	99.46	99.05	98.64	99.32	99.32	99.32	99.86	99.86	99.86	99.86	99.86	99.73	99.73
DK17_1_735	99.05	99.05	99.05	99.05		98.91	99.05	98.91	98.23	98.91	98.91	98.91	99.18	99.18	99.18	99.18	99.18	99.05	99.05
DK53_1_735	99.32	99.59	99.59	99.59	98.91		99.32	98.91	98.5	99.18	99.18	99.18	99.73	99.73	99.73	99.73	99.73	99.59	99.59
DK31_1_735	99.46	99.46	99.46	99.46	99.05	99.32		99.05	98.37	99.59	99.59	99.59	99.59	99.59	99.59	99.59	99.59	99.46	99.46
DK09_1_735	98.78	99.05	99.05	99.05	98.91	98.91	99.05		98.23	98.91	98.91	98.91	99.18	99.18	99.18	99.18	99.18	99.05	99.05
DK15_1_735	98.37	98.64	98.64	98.64	98.23	98.5	98.37	98.23		98.23	98.23	98.23	98.78	98.78	98.78	98.78	98.78	98.64	98.64
PAO1_-_anr_gene	99.59	99.32	99.32	99.32	98.91	99.18	99.59	98.91	98.23		100	100	99.46	99.46	99.46	99.46	99.46	99.32	99.59
DK12_1_735	99.59	99.32	99.32	99.32	98.91	99.18	99.59	98.91	98.23	100		100	99.46	99.46	99.46	99.46	99.46	99.32	99.59
DK32_1_735	99.59	99.32	99.32	99.32	98.91	99.18	99.59	98.91	98.23	100	100		99.46	99.46	99.46	99.46	99.46	99.32	99.59
DK04_1_735	99.59	99.86	99.86	99.86	99.18	99.73	99.59	99.18	98.78	99.46	99.46	99.46		100	100	100	100	99.86	99.86
DK06_1_735	99.59	99.86	99.86	99.86	99.18	99.73	99.59	99.18	98.78	99.46	99.46	99.46	100		100	100	100	99.86	99.86
DK20_1_735	99.59	99.86	99.86	99.86	99.18	99.73	99.59	99.18	98.78	99.46	99.46	99.46	100	100		100	100	99.86	99.86
DK29_1_735	99.59	99.86	99.86	99.86	99.18	99.73	99.59	99.18	98.78	99.46	99.46	99.46	100	100	100		100	99.86	99.86
DK36_1_735	99.59	99.86	99.86	99.86	99.18	99.73	99.59	99.18	98.78	99.46	99.46	99.46	100	100	100	100		99.86	99.86
DK08_1_735	99.46	99.73	99.73	99.73	99.05	99.59	99.46	99.05	98.64	99.32	99.32	99.32	99.86	99.86	99.86	99.86	99.86		99.73
DK01_1_735	99.46	99.73	99.73	99.73	99.05	99.59	99.46	99.05	98.64	99.59	99.59	99.59	99.86	99.86	99.86	99.86	99.86	99.73
dnr
	DK06_1_684	DK03_1_684	DK19_1_684	DK04_1_684	DK53_1_684	DK17_1_684	DK09_1_684	DK12_1_684	DK01_1_684	DK15_1_684	DK36_1_684	DK31_1_684	DK29_1_684	DK27_1_684	PAO1_-_dnr_gene	DK41_1_684	DK32_1_684	DK20_1_684	DK08_1_684
DK06_1_684		99.42	99.56	99.56	99.56	98.39	98.83	99.12	99.27	99.12	99.42	99.42	99.42	99.12	99.27	99.27	99.27	99.27	99.27
DK03_1_684	99.42		99.85	99.85	99.56	98.68	99.12	99.42	99.56	99.12	99.71	99.71	99.71	99.42	99.56	99.56	99.56	99.56	99.56
DK19_1_684	99.56	99.85		100	99.71	98.83	99.27	99.56	99.71	99.27	99.85	99.85	99.85	99.56	99.71	99.71	99.71	99.71	99.71
DK04_1_684	99.56	99.85	100		99.71	98.83	99.27	99.56	99.71	99.27	99.85	99.85	99.85	99.56	99.71	99.71	99.71	99.71	99.71
DK53_1_684	99.56	99.56	99.71	99.71		98.54	98.98	99.27	99.42	98.98	99.56	99.56	99.56	99.27	99.42	99.42	99.42	99.42	99.42
DK17_1_684	98.39	98.68	98.83	98.83	98.54		99.27	98.39	98.54	98.68	98.68	98.68	98.68	98.39	98.54	98.54	98.54	98.54	98.54
DK09_1_684	98.83	99.12	99.27	99.27	98.98	99.27		98.83	98.98	99.12	99.12	99.12	99.12	98.83	98.98	98.98	98.98	98.98	98.98
DK12_1_684	99.12	99.42	99.56	99.56	99.27	98.39	98.83		99.56	98.83	99.71	99.71	99.71	99.42	99.85	99.85	99.85	99.85	99.85
DK01_1_684	99.27	99.56	99.71	99.71	99.42	98.54	98.98	99.56		98.98	99.85	99.85	99.85	99.56	99.71	99.71	99.71	99.71	99.71
DK15_1_684	99.12	99.12	99.27	99.27	98.98	98.68	99.12	98.83	98.98		99.12	99.12	99.12	98.83	98.98	98.98	98.98	98.98	98.98
DK36_1_684	99.42	99.71	99.85	99.85	99.56	98.68	99.12	99.71	99.85	99.12		100	100	99.71	99.85	99.85	99.85	99.85	99.85
DK31_1_684	99.42	99.71	99.85	99.85	99.56	98.68	99.12	99.71	99.85	99.12	100		100	99.71	99.85	99.85	99.85	99.85	99.85
DK29_1_684	99.42	99.71	99.85	99.85	99.56	98.68	99.12	99.71	99.85	99.12	100	100		99.71	99.85	99.85	99.85	99.85	99.85
DK27_1_684	99.12	99.42	99.56	99.56	99.27	98.39	98.83	99.42	99.56	98.83	99.71	99.71	99.71		99.56	99.56	99.56	99.56	99.56
PAO1_-_dnr_gene	99.27	99.56	99.71	99.71	99.42	98.54	98.98	99.85	99.71	98.98	99.85	99.85	99.85	99.56		100	100	100	100
DK41_1_684	99.27	99.56	99.71	99.71	99.42	98.54	98.98	99.85	99.71	98.98	99.85	99.85	99.85	99.56	100		100	100	100
DK32_1_684	99.27	99.56	99.71	99.71	99.42	98.54	98.98	99.85	99.71	98.98	99.85	99.85	99.85	99.56	100	100		100	100
DK20_1_684	99.27	99.56	99.71	99.71	99.42	98.54	98.98	99.85	99.71	98.98	99.85	99.85	99.85	99.56	100	100	100		100
DK08_1_684	99.27	99.56	99.71	99.71	99.42	98.54	98.98	99.85	99.71	98.98	99.85	99.85	99.85	99.56	100	100	100	100
cueR
	DK09_1_399	DK03_1_399	DK15_1_399	PAO1_-_cueR_gene	DK06_1_399	DK20_1_399	DK27_1_399	DK53_1_399	DK01_1_399	DK04_1_399	DK08_1_399	DK12_1_399	DK19_1_399	DK29_1_399	DK31_1_399	DK32_1_399	DK36_1_399	DK41_1_399	DK17_1_399
DK09_1_399		98.75	98.75	98.75	98.75	98.75	98.75	98.75	99	99	99	99	99	99	99	99	99	99	99
DK03_1_399	98.75		98.5	98.5	98.5	98.5	98.5	98.5	98.25	98.25	98.25	98.25	98.25	98.25	98.25	98.25	98.25	98.25	99.25
DK15_1_399	98.75	98.5		99.5	99.5	99.5	99.5	99.5	99.75	99.75	99.75	99.75	99.75	99.75	99.75	99.75	99.75	99.75	98.75
PAO1_-_cueR_gene	98.75	98.5	99.5		100	100	100	100	99.75	99.75	99.75	99.75	99.75	99.75	99.75	99.75	99.75	99.75	98.75
DK06_1_399	98.75	98.5	99.5	100		100	100	100	99.75	99.75	99.75	99.75	99.75	99.75	99.75	99.75	99.75	99.75	98.75
DK20_1_399	98.75	98.5	99.5	100	100		100	100	99.75	99.75	99.75	99.75	99.75	99.75	99.75	99.75	99.75	99.75	98.75
DK27_1_399	98.75	98.5	99.5	100	100	100		100	99.75	99.75	99.75	99.75	99.75	99.75	99.75	99.75	99.75	99.75	98.75
DK53_1_399	98.75	98.5	99.5	100	100	100	100		99.75	99.75	99.75	99.75	99.75	99.75	99.75	99.75	99.75	99.75	98.75
DK01_1_399	99	98.25	99.75	99.75	99.75	99.75	99.75	99.75		100	100	100	100	100	100	100	100	100	99
DK04_1_399	99	98.25	99.75	99.75	99.75	99.75	99.75	99.75	100		100	100	100	100	100	100	100	100	99
DK08_1_399	99	98.25	99.75	99.75	99.75	99.75	99.75	99.75	100	100		100	100	100	100	100	100	100	99
DK12_1_399	99	98.25	99.75	99.75	99.75	99.75	99.75	99.75	100	100	100		100	100	100	100	100	100	99
DK19_1_399	99	98.25	99.75	99.75	99.75	99.75	99.75	99.75	100	100	100	100		100	100	100	100	100	99
DK29_1_399	99	98.25	99.75	99.75	99.75	99.75	99.75	99.75	100	100	100	100	100		100	100	100	100	99
DK31_1_399	99	98.25	99.75	99.75	99.75	99.75	99.75	99.75	100	100	100	100	100	100		100	100	100	99
DK32_1_399	99	98.25	99.75	99.75	99.75	99.75	99.75	99.75	100	100	100	100	100	100	100		100	100	99
DK36_1_399	99	98.25	99.75	99.75	99.75	99.75	99.75	99.75	100	100	100	100	100	100	100	100		100	99
DK41_1_399	99	98.25	99.75	99.75	99.75	99.75	99.75	99.75	100	100	100	100	100	100	100	100	100		99
DK17_1_399	99	99.25	98.75	98.75	98.75	98.75	98.75	98.75	99	99	99	99	99	99	99	99	99	99
fur
	DK15_1_405	PAO1_-_fur_gene	DK53_1_405	DK41_1_405	DK36_1_405	DK32_1_405	DK31_1_405	DK27_1_405	DK20_1_405	DK19_1_405	DK12_1_405	DK08_1_405	DK06_1_405	DK04_1_405	DK01_1_405	DK29_1_405	DK09_1_405	DK03_1_405	DK17_1_405
DK15_1_405		99.51	99.51	99.51	99.51	99.51	99.51	99.51	99.51	99.51	99.51	99.51	99.51	99.51	99.51	99.01	99.75	99.26	99.26
PAO1_-_fur_gene	99.51		100	100	100	100	100	100	100	100	100	100	100	100	100	99.51	99.75	99.75	99.75
DK53_1_405	99.51	100		100	100	100	100	100	100	100	100	100	100	100	100	99.51	99.75	99.75	99.75
DK41_1_405	99.51	100	100		100	100	100	100	100	100	100	100	100	100	100	99.51	99.75	99.75	99.75
DK36_1_405	99.51	100	100	100		100	100	100	100	100	100	100	100	100	100	99.51	99.75	99.75	99.75
DK32_1_405	99.51	100	100	100	100		100	100	100	100	100	100	100	100	100	99.51	99.75	99.75	99.75
DK31_1_405	99.51	100	100	100	100	100		100	100	100	100	100	100	100	100	99.51	99.75	99.75	99.75
DK27_1_405	99.51	100	100	100	100	100	100		100	100	100	100	100	100	100	99.51	99.75	99.75	99.75
DK20_1_405	99.51	100	100	100	100	100	100	100		100	100	100	100	100	100	99.51	99.75	99.75	99.75
DK19_1_405	99.51	100	100	100	100	100	100	100	100		100	100	100	100	100	99.51	99.75	99.75	99.75
DK12_1_405	99.51	100	100	100	100	100	100	100	100	100		100	100	100	100	99.51	99.75	99.75	99.75
DK08_1_405	99.51	100	100	100	100	100	100	100	100	100	100		100	100	100	99.51	99.75	99.75	99.75
DK06_1_405	99.51	100	100	100	100	100	100	100	100	100	100	100		100	100	99.51	99.75	99.75	99.75
DK04_1_405	99.51	100	100	100	100	100	100	100	100	100	100	100	100		100	99.51	99.75	99.75	99.75
DK01_1_405	99.51	100	100	100	100	100	100	100	100	100	100	100	100	100		99.51	99.75	99.75	99.75
DK29_1_405	99.01	99.51	99.51	99.51	99.51	99.51	99.51	99.51	99.51	99.51	99.51	99.51	99.51	99.51	99.51		99.26	99.26	99.26
DK09_1_405	99.75	99.75	99.75	99.75	99.75	99.75	99.75	99.75	99.75	99.75	99.75	99.75	99.75	99.75	99.75	99.26		99.51	99.51
DK03_1_405	99.26	99.75	99.75	99.75	99.75	99.75	99.75	99.75	99.75	99.75	99.75	99.75	99.75	99.75	99.75	99.26	99.51		99.51
DK17_1_405	99.26	99.75	99.75	99.75	99.75	99.75	99.75	99.75	99.75	99.75	99.75	99.75	99.75	99.75	99.75	99.26	99.51	99.51
oxyR
	DK03_1_933	DK31_1_933	DK01_1_933	DK06_1_933	DK12_1_933	DK27_1_933	DK36_1_933	DK41_1_933	DK09_1_933	DK04_1_933	DK32_1_933	DK53_1_933	DK15_1_933	PAO1_-_oxyR_gene	DK20_1_933	DK08_1_933	DK29_1_933	DK19_1_933	DK17_1_933
DK03_1_933		98.93	99.04	99.04	99.04	99.04	99.04	99.04	99.14	98.93	98.93	98.82	98.82	98.93	98.93	98.93	98.93	99.68	99.57
DK31_1_933	98.93		99.89	99.89	99.89	99.89	99.89	99.89	98.93	99.79	99.79	99.46	99.25	99.79	99.79	99.79	99.79	99.25	98.93
DK01_1_933	99.04	99.89		100	100	100	100	100	99.04	99.89	99.89	99.57	99.36	99.89	99.89	99.89	99.89	99.36	99.04
DK06_1_933	99.04	99.89	100		100	100	100	100	99.04	99.89	99.89	99.57	99.36	99.89	99.89	99.89	99.89	99.36	99.04
DK12_1_933	99.04	99.89	100	100		100	100	100	99.04	99.89	99.89	99.57	99.36	99.89	99.89	99.89	99.89	99.36	99.04
DK27_1_933	99.04	99.89	100	100	100		100	100	99.04	99.89	99.89	99.57	99.36	99.89	99.89	99.89	99.89	99.36	99.04
DK36_1_933	99.04	99.89	100	100	100	100		100	99.04	99.89	99.89	99.57	99.36	99.89	99.89	99.89	99.89	99.36	99.04
DK41_1_933	99.04	99.89	100	100	100	100	100		99.04	99.89	99.89	99.57	99.36	99.89	99.89	99.89	99.89	99.36	99.04
DK09_1_933	99.14	98.93	99.04	99.04	99.04	99.04	99.04	99.04		98.93	98.93	98.82	98.61	98.93	98.93	98.93	98.93	99.04	99.36
DK04_1_933	98.93	99.79	99.89	99.89	99.89	99.89	99.89	99.89	98.93		99.79	99.46	99.25	99.79	99.79	99.79	99.79	99.25	98.93
DK32_1_933	98.93	99.79	99.89	99.89	99.89	99.89	99.89	99.89	98.93	99.79		99.46	99.25	99.79	99.79	99.79	99.79	99.25	98.93
DK53_1_933	98.82	99.46	99.57	99.57	99.57	99.57	99.57	99.57	98.82	99.46	99.46		98.93	99.68	99.68	99.46	99.46	99.14	98.82
DK15_1_933	98.82	99.25	99.36	99.36	99.36	99.36	99.36	99.36	98.61	99.25	99.25	98.93		99.25	99.25	99.25	99.25	98.93	98.82
PAO1_-_oxyR_gene	98.93	99.79	99.89	99.89	99.89	99.89	99.89	99.89	98.93	99.79	99.79	99.68	99.25		100	99.79	99.79	99.25	98.93
DK20_1_933	98.93	99.79	99.89	99.89	99.89	99.89	99.89	99.89	98.93	99.79	99.79	99.68	99.25	100		99.79	99.79	99.25	98.93
DK08_1_933	98.93	99.79	99.89	99.89	99.89	99.89	99.89	99.89	98.93	99.79	99.79	99.46	99.25	99.79	99.79		99.79	99.25	98.93
DK29_1_933	98.93	99.79	99.89	99.89	99.89	99.89	99.89	99.89	98.93	99.79	99.79	99.46	99.25	99.79	99.79	99.79		99.25	98.93
DK19_1_933	99.68	99.25	99.36	99.36	99.36	99.36	99.36	99.36	99.04	99.25	99.25	99.14	98.93	99.25	99.25	99.25	99.25		99.46
DK17_1_933	99.57	98.93	99.04	99.04	99.04	99.04	99.04	99.04	99.36	98.93	98.93	98.82	98.82	98.93	98.93	98.93	98.93	99.46
ompR
	DK03_1_744	PAO1_-_ompR_gene	DK01_1_744	DK04_1_744	DK08_1_744	DK53_1_744	DK29_1_744	DK12_1_744	DK06_1_744	DK15_1_744	DK31_1_744	DK09_1_744	DK32_1_744	DK27_1_744	DK36_1_744	DK19_1_744	DK41_1_744	DK17_1_744	DK20_1_744
DK03_1_744		99.6	99.6	99.6	99.6	99.6	99.6	100	99.33	98.92	99.46	99.06	99.73	99.73	99.6	99.73	99.33	99.33	99.33
PAO1_-_ompR_gene	99.6		100	100	100	100	100	100	99.73	99.06	99.87	99.19	99.87	99.87	99.73	99.6	99.73	99.73	99.73
DK01_1_744	99.6	100		100	100	100	100	100	99.73	99.06	99.87	99.19	99.87	99.87	99.73	99.6	99.73	99.73	99.73
DK04_1_744	99.6	100	100		100	100	100	100	99.73	99.06	99.87	99.19	99.87	99.87	99.73	99.6	99.73	99.73	99.73
DK08_1_744	99.6	100	100	100		100	100	100	99.73	99.06	99.87	99.19	99.87	99.87	99.73	99.6	99.73	99.73	99.73
DK53_1_744	99.6	100	100	100	100		100	100	99.73	99.06	99.87	99.19	99.87	99.87	99.73	99.6	99.73	99.73	99.73
DK29_1_744	99.6	100	100	100	100	100		100	99.73	99.06	99.87	99.19	99.87	99.87	99.73	99.6	99.73	99.73	99.73
DK12_1_744	100	100	100	100	100	100	100		99.6	99.2	100	99.2	100	100	99.8	99.8	99.6	99.6	99.6
DK06_1_744	99.33	99.73	99.73	99.73	99.73	99.73	99.73	99.6		98.79	99.6	98.92	99.6	99.6	99.46	99.33	99.46	99.46	99.46
DK15_1_744	98.92	99.06	99.06	99.06	99.06	99.06	99.06	99.2	98.79		98.92	99.06	99.19	99.19	99.06	98.92	98.79	98.79	98.79
DK31_1_744	99.46	99.87	99.87	99.87	99.87	99.87	99.87	100	99.6	98.92		99.06	99.73	99.73	99.6	99.46	99.6	99.6	99.6
DK09_1_744	99.06	99.19	99.19	99.19	99.19	99.19	99.19	99.2	98.92	99.06	99.06		99.33	99.33	99.19	99.06	98.92	98.92	98.92
DK32_1_744	99.73	99.87	99.87	99.87	99.87	99.87	99.87	100	99.6	99.19	99.73	99.33		100	99.87	99.73	99.6	99.6	99.6
DK27_1_744	99.73	99.87	99.87	99.87	99.87	99.87	99.87	100	99.6	99.19	99.73	99.33	100		99.87	99.73	99.6	99.6	99.6
DK36_1_744	99.6	99.73	99.73	99.73	99.73	99.73	99.73	99.8	99.46	99.06	99.6	99.19	99.87	99.87		99.6	99.46	99.46	99.46
DK19_1_744	99.73	99.6	99.6	99.6	99.6	99.6	99.6	99.8	99.33	98.92	99.46	99.06	99.73	99.73	99.6		99.33	99.33	99.33
DK41_1_744	99.33	99.73	99.73	99.73	99.73	99.73	99.73	99.6	99.46	98.79	99.6	98.92	99.6	99.6	99.46	99.33		100	99.73
DK17_1_744	99.33	99.73	99.73	99.73	99.73	99.73	99.73	99.6	99.46	98.79	99.6	98.92	99.6	99.6	99.46	99.33	100		99.73
DK20_1_744	99.33	99.73	99.73	99.73	99.73	99.73	99.73	99.6	99.46	98.79	99.6	98.92	99.6	99.6	99.46	99.33	99.73	99.73
nfxB
	DK06_1_564	DK03_1_564	DK15_1_564	DK41_1_564	DK36_1_564	DK12_1_564	DK53_1_564	PAO1_-_nfxB_gene	DK32_1_564	DK20_1_564	DK04_1_564	DK19_1_564	DK09_1_564	DK29_1_564	DK01_1_564	DK27_1_564	DK17_1_564	DK31_1_564	DK08_1_564
DK06_1_564		98.94	98.4	99.11	99.11	99.65	99.29	99.82	99.82	99.82	99.82	98.58	98.58	99.47	99.47	99.65	99.65	99.82	99.82
DK03_1_564	98.94		98.94	99.82	99.82	98.94	98.94	99.11	99.11	99.11	99.11	98.94	98.94	99.11	99.11	99.29	99.29	99.11	99.11
DK15_1_564	98.4	98.94		99.11	99.11	98.23	98.23	98.58	98.58	98.58	98.58	98.23	98.23	98.4	98.4	98.58	98.58	98.4	98.4
DK41_1_564	99.11	99.82	99.11		100	99.11	99.11	99.29	99.29	99.29	99.29	98.76	98.76	99.29	99.29	99.47	99.47	99.29	99.29
DK36_1_564	99.11	99.82	99.11	100		99.11	99.11	99.29	99.29	99.29	99.29	98.76	98.76	99.29	99.29	99.47	99.47	99.29	99.29
DK12_1_564	99.65	98.94	98.23	99.11	99.11		99.29	99.47	99.47	99.47	99.47	98.58	98.58	99.47	99.47	99.65	99.65	99.82	99.82
DK53_1_564	99.29	98.94	98.23	99.11	99.11	99.29		99.47	99.47	99.47	99.47	98.58	98.58	99.47	99.47	99.65	99.65	99.47	99.47
PAO1_-_nfxB_gene	99.82	99.11	98.58	99.29	99.29	99.47	99.47		100	100	100	98.76	98.76	99.65	99.65	99.82	99.82	99.65	99.65
DK32_1_564	99.82	99.11	98.58	99.29	99.29	99.47	99.47	100		100	100	98.76	98.76	99.65	99.65	99.82	99.82	99.65	99.65
DK20_1_564	99.82	99.11	98.58	99.29	99.29	99.47	99.47	100	100		100	98.76	98.76	99.65	99.65	99.82	99.82	99.65	99.65
DK04_1_564	99.82	99.11	98.58	99.29	99.29	99.47	99.47	100	100	100		98.76	98.76	99.65	99.65	99.82	99.82	99.65	99.65
DK19_1_564	98.58	98.94	98.23	98.76	98.76	98.58	98.58	98.76	98.76	98.76	98.76		100	98.76	98.76	98.94	98.94	98.76	98.76
DK09_1_564	98.58	98.94	98.23	98.76	98.76	98.58	98.58	98.76	98.76	98.76	98.76	100		98.76	98.76	98.94	98.94	98.76	98.76
DK29_1_564	99.47	99.11	98.4	99.29	99.29	99.47	99.47	99.65	99.65	99.65	99.65	98.76	98.76		100	99.82	99.82	99.65	99.65
DK01_1_564	99.47	99.11	98.4	99.29	99.29	99.47	99.47	99.65	99.65	99.65	99.65	98.76	98.76	100		99.82	99.82	99.65	99.65
DK27_1_564	99.65	99.29	98.58	99.47	99.47	99.65	99.65	99.82	99.82	99.82	99.82	98.94	98.94	99.82	99.82		100	99.82	99.82
DK17_1_564	99.65	99.29	98.58	99.47	99.47	99.65	99.65	99.82	99.82	99.82	99.82	98.94	98.94	99.82	99.82	100		99.82	99.82
DK31_1_564	99.82	99.11	98.4	99.29	99.29	99.82	99.47	99.65	99.65	99.65	99.65	98.76	98.76	99.65	99.65	99.82	99.82		100
DK08_1_564	99.82	99.11	98.4	99.29	99.29	99.82	99.47	99.65	99.65	99.65	99.65	98.76	98.76	99.65	99.65	99.82	99.82	100
rpoN
	DK09_1_1494	DK17_1_1494	DK08_1_1494	DK12_1_1494	DK04_1_1494	PAO1_-_rpoN_gene	DK41_1_1494	DK32_1_1494	DK53_1_1494	DK06_1_1494	DK29_1_1494	DK31_1_1494	DK36_1_1494	DK15_1_1494	DK19_1_1494	DK03_1_1494	DK01_1_1494	DK20_1_1494	DK27_1_1494
DK09_1_1494		99.4	99.46	99.6	99.67	99.8	99.4	99.4	99.53	99.53	99.53	99.53	99.53	98.93	99.6	99.6	99.8	99.6	99.6
DK17_1_1494	99.4		99.26	99.4	99.46	99.33	99.2	99.2	99.2	99.33	99.33	99.33	99.33	98.73	99.26	99.13	99.33	99.4	99.4
DK08_1_1494	99.46	99.26		99.73	99.8	99.67	99.8	99.8	99.4	99.93	99.93	99.93	99.93	99.06	99.46	99.33	99.4	99.73	99.73
DK12_1_1494	99.6	99.4	99.73		99.93	99.53	99.67	99.67	99.53	99.8	99.8	99.8	99.8	99.06	99.6	99.33	99.53	99.87	99.87
DK04_1_1494	99.67	99.46	99.8	99.93		99.6	99.73	99.73	99.6	99.87	99.87	99.87	99.87	99.13	99.67	99.4	99.6	99.93	99.93
PAO1_-_rpoN_gene	99.8	99.33	99.67	99.53	99.6		99.6	99.6	99.46	99.73	99.73	99.73	99.73	99	99.53	99.67	99.73	99.53	99.53
DK41_1_1494	99.4	99.2	99.8	99.67	99.73	99.6		99.73	99.33	99.87	99.87	99.87	99.87	99	99.4	99.4	99.33	99.67	99.67
DK32_1_1494	99.4	99.2	99.8	99.67	99.73	99.6	99.73		99.33	99.87	99.87	99.87	99.87	99	99.4	99.26	99.33	99.67	99.67
DK53_1_1494	99.53	99.2	99.4	99.53	99.6	99.46	99.33	99.33		99.46	99.46	99.46	99.46	99	99.67	99.4	99.46	99.53	99.53
DK06_1_1494	99.53	99.33	99.93	99.8	99.87	99.73	99.87	99.87	99.46		100	100	100	99.13	99.53	99.4	99.46	99.8	99.8
DK29_1_1494	99.53	99.33	99.93	99.8	99.87	99.73	99.87	99.87	99.46	100		100	100	99.13	99.53	99.4	99.46	99.8	99.8
DK31_1_1494	99.53	99.33	99.93	99.8	99.87	99.73	99.87	99.87	99.46	100	100		100	99.13	99.53	99.4	99.46	99.8	99.8
DK36_1_1494	99.53	99.33	99.93	99.8	99.87	99.73	99.87	99.87	99.46	100	100	100		99.13	99.53	99.4	99.46	99.8	99.8
DK15_1_1494	98.93	98.73	99.06	99.06	99.13	99	99	99	99	99.13	99.13	99.13	99.13		99.06	99.2	98.86	99.06	99.06
DK19_1_1494	99.6	99.26	99.46	99.6	99.67	99.53	99.4	99.4	99.67	99.53	99.53	99.53	99.53	99.06		99.46	99.53	99.6	99.6
DK03_1_1494	99.6	99.13	99.33	99.33	99.4	99.67	99.4	99.26	99.4	99.4	99.4	99.4	99.4	99.2	99.46		99.53	99.33	99.33
DK01_1_1494	99.8	99.33	99.4	99.53	99.6	99.73	99.33	99.33	99.46	99.46	99.46	99.46	99.46	98.86	99.53	99.53		99.53	99.53
DK20_1_1494	99.6	99.4	99.73	99.87	99.93	99.53	99.67	99.67	99.53	99.8	99.8	99.8	99.8	99.06	99.6	99.33	99.53		100
DK27_1_1494	99.6	99.4	99.73	99.87	99.93	99.53	99.67	99.67	99.53	99.8	99.8	99.8	99.8	99.06	99.6	99.33	99.53	100
sfa2
	DK36_1_1512	DK06_1_1512	DK03_1_1512	DK53_1_1512	DK20_1_1512	DK15_1_1512	DK19_1_1512	DK29_1_1512	DK08_1_1512	DK09_1_1512	DK04_1_1512	DK17_1_1512	DK27_1_1512	DK12_1_1512	DK01_1_1512	DK31_1_1512	DK32_1_1512	DK41_1_1512	PAO1_-_sfa2_gene
DK36_1_1512	99.6	99.4	99.4	99.47	97.88	99.01	99.47	99.74	98.88	99.6	99.07	99.54	99.54	99.47	99.6	99.87	99.87	99.54
DK06_1_1512	99.6		99.27	99.27	99.87	98.02	98.88	99.34	99.47	98.88	99.47	98.94	99.93	99.4	99.34	99.47	99.47	99.47	99.54
DK03_1_1512	99.4	99.27		99.07	99.14	97.69	99.07	99.14	99.27	98.81	99.14	99.4	99.21	99.07	99.01	99.14	99.27	99.27	99.07
DK53_1_1512	99.4	99.27	99.07		99.14	97.42	98.54	99.93	99.4	98.41	99.27	98.74	99.21	99.21	99.14	99.14	99.4	99.4	99.21
DK20_1_1512	99.47	99.87	99.14	99.14		97.88	98.74	99.21	99.34	98.74	99.34	98.81	99.8	99.27	99.21	99.34	99.34	99.34	99.4
DK15_1_1512	97.88	98.02	97.69	97.42	97.88		97.49	97.49	97.75	97.49	97.75	97.49	97.95	97.69	97.62	97.75	97.75	97.75	97.69
DK19_1_1512	99.01	98.88	99.07	98.54	98.74	97.49		98.61	98.88	98.94	98.74	99.01	98.81	98.68	98.61	98.74	98.88	98.88	98.68
DK29_1_1512	99.47	99.34	99.14	99.93	99.21	97.49	98.61		99.47	98.48	99.34	98.81	99.27	99.27	99.21	99.21	99.47	99.47	99.27
DK08_1_1512	99.74	99.47	99.27	99.4	99.34	97.75	98.88	99.47		98.74	99.47	98.94	99.4	99.4	99.34	99.47	99.74	99.74	99.4
DK09_1_1512	98.88	98.88	98.81	98.41	98.74	97.49	98.94	98.48	98.74		98.74	99.01	98.81	98.68	98.61	98.74	98.74	98.74	98.68
DK04_1_1512	99.6	99.47	99.14	99.27	99.34	97.75	98.74	99.34	99.47	98.74		98.81	99.4	99.93	99.87	99.74	99.47	99.47	99.4
DK17_1_1512	99.07	98.94	99.4	98.74	98.81	97.49	99.01	98.81	98.94	99.01	98.81		98.88	98.74	98.68	98.81	98.94	98.94	98.74
DK27_1_1512	99.54	99.93	99.21	99.21	99.8	97.95	98.81	99.27	99.4	98.81	99.4	98.88		99.34	99.27	99.4	99.4	99.4	99.47
DK12_1_1512	99.54	99.4	99.07	99.21	99.27	97.69	98.68	99.27	99.4	98.68	99.93	98.74	99.34		99.8	99.67	99.4	99.4	99.34
DK01_1_1512	99.47	99.34	99.01	99.14	99.21	97.62	98.61	99.21	99.34	98.61	99.87	98.68	99.27	99.8		99.6	99.34	99.34	99.27
DK31_1_1512	99.6	99.47	99.14	99.14	99.34	97.75	98.74	99.21	99.47	98.74	99.74	98.81	99.4	99.67	99.6		99.47	99.47	99.67
DK32_1_1512	99.87	99.47	99.27	99.4	99.34	97.75	98.88	99.47	99.74	98.74	99.47	98.94	99.4	99.4	99.34	99.47		100	99.4
DK41_1_1512	99.87	99.47	99.27	99.4	99.34	97.75	98.88	99.47	99.74	98.74	99.47	98.94	99.4	99.4	99.34	99.47	100		99.4
PAO1_-_sfa2_gene	99.54	99.54	99.07	99.21	99.4	97.69	98.68	99.27	99.4	98.68	99.4	98.74	99.47	99.34	99.27	99.67	99.4	99.4
ybeY
	DK08_1_483	PAO1_-_ybeY_gene	DK53_1_483	DK41_1_483	DK31_1_483	DK15_1_483	DK12_1_483	DK06_1_483	DK04_1_483	DK01_1_483	DK20_1_483	DK27_1_483	DK19_1_483	DK17_1_483	DK09_1_483	DK03_1_483	DK29_1_483	DK36_1_483	DK32_1_483
DK08_1_483		99.79	99.79	99.79	99.79	99.79	99.79	99.79	99.79	99.79	99.59	99.59	99.59	99.59	99.59	99.59	99.59	99.59	99.59
PAO1_-_ybeY_gene	99.79		100	100	100	100	100	100	100	100	99.79	99.79	99.79	99.79	99.79	99.79	99.79	99.79	99.79
DK53_1_483	99.79	100		100	100	100	100	100	100	100	99.79	99.79	99.79	99.79	99.79	99.79	99.79	99.79	99.79
DK41_1_483	99.79	100	100		100	100	100	100	100	100	99.79	99.79	99.79	99.79	99.79	99.79	99.79	99.79	99.79
DK31_1_483	99.79	100	100	100		100	100	100	100	100	99.79	99.79	99.79	99.79	99.79	99.79	99.79	99.79	99.79
DK15_1_483	99.79	100	100	100	100		100	100	100	100	99.79	99.79	99.79	99.79	99.79	99.79	99.79	99.79	99.79
DK12_1_483	99.79	100	100	100	100	100		100	100	100	99.79	99.79	99.79	99.79	99.79	99.79	99.79	99.79	99.79
DK06_1_483	99.79	100	100	100	100	100	100		100	100	99.79	99.79	99.79	99.79	99.79	99.79	99.79	99.79	99.79
DK04_1_483	99.79	100	100	100	100	100	100	100		100	99.79	99.79	99.79	99.79	99.79	99.79	99.79	99.79	99.79
DK01_1_483	99.79	100	100	100	100	100	100	100	100		99.79	99.79	99.79	99.79	99.79	99.79	99.79	99.79	99.79
DK20_1_483	99.59	99.79	99.79	99.79	99.79	99.79	99.79	99.79	99.79	99.79		99.59	99.59	99.59	99.59	99.59	99.59	99.59	99.59
DK27_1_483	99.59	99.79	99.79	99.79	99.79	99.79	99.79	99.79	99.79	99.79	99.59		100	100	100	100	99.59	99.59	99.59
DK19_1_483	99.59	99.79	99.79	99.79	99.79	99.79	99.79	99.79	99.79	99.79	99.59	100		100	100	100	99.59	99.59	99.59
DK17_1_483	99.59	99.79	99.79	99.79	99.79	99.79	99.79	99.79	99.79	99.79	99.59	100	100		100	100	99.59	99.59	99.59
DK09_1_483	99.59	99.79	99.79	99.79	99.79	99.79	99.79	99.79	99.79	99.79	99.59	100	100	100		100	99.59	99.59	99.59
DK03_1_483	99.59	99.79	99.79	99.79	99.79	99.79	99.79	99.79	99.79	99.79	99.59	100	100	100	100		99.59	99.59	99.59
DK29_1_483	99.59	99.79	99.79	99.79	99.79	99.79	99.79	99.79	99.79	99.79	99.59	99.59	99.59	99.59	99.59	99.59		99.59	99.59
DK36_1_483	99.59	99.79	99.79	99.79	99.79	99.79	99.79	99.79	99.79	99.79	99.59	99.59	99.59	99.59	99.59	99.59	99.59		100
DK32_1_483	99.59	99.79	99.79	99.79	99.79	99.79	99.79	99.79	99.79	99.79	99.59	99.59	99.59	99.59	99.59	99.59	99.59	100
ybeZ
	DK29_1_1023	DK01_1_1023	DK20_1_1023	DK12_1_1023	DK27_1_1023	DK08_1_1023	DK06_1_1023	DK17_1_1023	DK41_1_1023	DK32_1_1023	DK03_1_1023	DK36_1_1023	DK19_1_1023	PAO1_-_ybeZ_gene	DK04_1_1023	DK31_1_1023	DK09_1_1023	DK53_1_1023	DK15_1_1023
DK29_1_1023		99.41	99.51	99.61	99.12	99.71	99.61	98.73	99.61	99.71	99.02	99.61	98.92	99.8	99.8	99.51	99.12	99.41	99.22
DK01_1_1023	99.41		99.51	99.61	99.51	99.51	99.61	98.53	99.61	99.71	98.83	99.61	98.73	99.41	99.41	99.51	98.92	99.8	99.41
DK20_1_1023	99.51	99.51		99.51	99.22	99.41	99.9	98.83	99.51	99.61	98.92	99.51	99.02	99.71	99.71	99.8	99.02	99.51	99.12
DK12_1_1023	99.61	99.61	99.51		99.32	99.51	99.61	98.73	99.8	99.9	99.02	99.8	98.92	99.61	99.61	99.51	99.12	99.61	99.41
DK27_1_1023	99.12	99.51	99.22	99.32		99.22	99.32	98.83	99.32	99.41	99.12	99.32	99.02	99.12	99.12	99.22	99.22	99.51	99.12
DK08_1_1023	99.71	99.51	99.41	99.51	99.22		99.51	98.63	99.51	99.61	98.92	99.51	98.83	99.71	99.71	99.41	99.02	99.51	99.32
DK06_1_1023	99.61	99.61	99.9	99.61	99.32	99.51		98.92	99.61	99.71	99.02	99.61	99.12	99.8	99.8	99.9	99.12	99.61	99.22
DK17_1_1023	98.73	98.53	98.83	98.73	98.83	98.63	98.92		98.73	98.83	99.71	98.73	99.8	98.92	98.92	99.02	99.61	98.53	98.73
DK41_1_1023	99.61	99.61	99.51	99.8	99.32	99.51	99.61	98.73		99.9	99.02	99.8	98.92	99.61	99.61	99.51	99.12	99.61	99.41
DK32_1_1023	99.71	99.71	99.61	99.9	99.41	99.61	99.71	98.83	99.9		99.12	99.9	99.02	99.71	99.71	99.61	99.22	99.71	99.51
DK03_1_1023	99.02	98.83	98.92	99.02	99.12	98.92	99.02	99.71	99.02	99.12		99.02	99.9	99.02	99.02	99.12	99.9	98.83	99.02
DK36_1_1023	99.61	99.61	99.51	99.8	99.32	99.51	99.61	98.73	99.8	99.9	99.02		98.92	99.61	99.61	99.51	99.12	99.61	99.41
DK19_1_1023	98.92	98.73	99.02	98.92	99.02	98.83	99.12	99.8	98.92	99.02	99.9	98.92		99.12	99.12	99.22	99.8	98.73	98.92
PAO1_-_ybeZ_gene	99.8	99.41	99.71	99.61	99.12	99.71	99.8	98.92	99.61	99.71	99.02	99.61	99.12		100	99.71	99.12	99.41	99.22
DK04_1_1023	99.8	99.41	99.71	99.61	99.12	99.71	99.8	98.92	99.61	99.71	99.02	99.61	99.12	100		99.71	99.12	99.41	99.22
DK31_1_1023	99.51	99.51	99.8	99.51	99.22	99.41	99.9	99.02	99.51	99.61	99.12	99.51	99.22	99.71	99.71		99.22	99.51	99.32
DK09_1_1023	99.12	98.92	99.02	99.12	99.22	99.02	99.12	99.61	99.12	99.22	99.9	99.12	99.8	99.12	99.12	99.22		98.92	99.12
DK53_1_1023	99.41	99.8	99.51	99.61	99.51	99.51	99.61	98.53	99.61	99.71	98.83	99.61	98.73	99.41	99.41	99.51	98.92		99.41
DK15_1_1023	99.22	99.41	99.12	99.41	99.12	99.32	99.22	98.73	99.41	99.51	99.02	99.41	98.92	99.22	99.22	99.32	99.12	99.41
ladS
	DK27_1_2388	DK53_1_2388	DK12_1_2388	DK01_1_2388	DK36_1_2388	DK19_1_2388	DK09_1_2388	DK20_1_2388	DK08_1_2388	DK17_1_2388	DK41_1_2388	DK03_1_2388	DK31_1_2388	DK04_1_2388	DK15_1_2388	DK06_1_2388	PAO1_-_ladS_gene	DK29_1_2388	DK32_1_2388
DK27_1_2388	99.46	99.79	99.83	99.83	99.2	99.37	99.66	99.41	99.5	99.66	99.37	99.92	99.92	98.37	98.95	99.62	99.83	99.71
DK53_1_2388	99.46		99.41	99.46	99.54	99.33	99.33	99.37	99.87	99.46	99.54	99.12	99.54	99.54	98.07	98.91	99.25	99.37	99.33
DK12_1_2388	99.79	99.41		99.87	99.79	99.16	99.33	99.62	99.37	99.46	99.62	99.33	99.87	99.87	98.32	98.91	99.58	99.71	99.66
DK01_1_2388	99.83	99.46	99.87		99.92	99.2	99.37	99.75	99.41	99.5	99.66	99.37	99.92	99.92	98.37	98.95	99.71	99.83	99.79
DK36_1_2388	99.83	99.54	99.79	99.92		99.2	99.37	99.83	99.5	99.5	99.66	99.37	99.92	99.92	98.37	99.04	99.71	99.83	99.79
DK19_1_2388	99.2	99.33	99.16	99.2	99.2		99.33	99.2	99.29	99.29	99.2	99.04	99.29	99.29	98.07	98.74	99.16	99.12	99.08
DK09_1_2388	99.37	99.33	99.33	99.37	99.37	99.33		99.37	99.29	99.46	99.29	99.37	99.46	99.46	98.49	98.99	99.5	99.29	99.25
DK20_1_2388	99.66	99.37	99.62	99.75	99.83	99.2	99.37		99.33	99.33	99.5	99.37	99.75	99.75	98.37	99.04	99.71	99.75	99.71
DK08_1_2388	99.41	99.87	99.37	99.41	99.5	99.29	99.29	99.33		99.41	99.5	99.08	99.5	99.5	98.03	98.87	99.2	99.33	99.29
DK17_1_2388	99.5	99.46	99.46	99.5	99.5	99.29	99.46	99.33	99.41		99.33	99.25	99.58	99.58	98.2	98.7	99.29	99.41	99.37
DK41_1_2388	99.66	99.54	99.62	99.66	99.66	99.2	99.29	99.5	99.5	99.33		99.12	99.66	99.66	98.2	99.12	99.37	99.58	99.46
DK03_1_2388	99.37	99.12	99.33	99.37	99.37	99.04	99.37	99.37	99.08	99.25	99.12		99.46	99.46	98.32	98.87	99.58	99.29	99.25
DK31_1_2388	99.92	99.54	99.87	99.92	99.92	99.29	99.46	99.75	99.5	99.58	99.66	99.46		100	98.45	99.04	99.71	99.83	99.79
DK04_1_2388	99.92	99.54	99.87	99.92	99.92	99.29	99.46	99.75	99.5	99.58	99.66	99.46	100		98.45	99.04	99.71	99.83	99.79
DK15_1_2388	98.37	98.07	98.32	98.37	98.37	98.07	98.49	98.37	98.03	98.2	98.2	98.32	98.45	98.45		97.95	98.49	98.28	98.24
DK06_1_2388	98.95	98.91	98.91	98.95	99.04	98.74	98.99	99.04	98.87	98.7	99.12	98.87	99.04	99.04	97.95		99.12	98.87	98.83
PAO1_-_ladS_gene	99.62	99.25	99.58	99.71	99.71	99.16	99.5	99.71	99.2	99.29	99.37	99.58	99.71	99.71	98.49	99.12		99.62	99.58
DK29_1_2388	99.83	99.37	99.71	99.83	99.83	99.12	99.29	99.75	99.33	99.41	99.58	99.29	99.83	99.83	98.28	98.87	99.62		99.87
DK32_1_2388	99.71	99.33	99.66	99.79	99.79	99.08	99.25	99.71	99.29	99.37	99.46	99.25	99.79	99.79	98.24	98.83	99.58	99.87
retS
	DK08_1_2829	DK41_1_2829	DK27_1_2829	DK09_1_2829	DK01_1_2829	DK36_1_2829	DK53_1_2829	DK15_1_2829	DK04_1_2829	DK03_1_2829	PAO1_-_retS_gene	DK31_1_2829	DK17_1_2829	DK20_1_2829	DK12_1_2829	DK32_1_2829	DK06_1_2829	DK29_1_2829	DK19_1_2829
DK08_1_2829		99.22	99.43	99.22	99.47	99.61	99.61	98.76	99.65	99.36	99.47	99.58	99.33	99.79	99.72	99.72	99.65	99.54	99.33
DK41_1_2829	99.22		99.08	99.29	99.12	99.26	99.26	98.76	99.29	99.43	99.33	99.22	99.68	99.29	99.36	99.36	99.29	99.19	99.61
DK27_1_2829	99.43	99.08		99.08	99.75	99.75	99.75	98.62	99.58	99.15	99.61	99.72	99.19	99.58	99.51	99.51	99.65	99.68	99.19
DK09_1_2829	99.22	99.29	99.08		99.12	99.26	99.26	98.62	99.22	99.08	99.12	99.22	99.4	99.22	99.22	99.22	99.22	99.19	99.33
DK01_1_2829	99.47	99.12	99.75	99.12		99.79	99.79	98.66	99.61	99.12	99.65	99.75	99.15	99.61	99.54	99.54	99.68	99.72	99.22
DK36_1_2829	99.61	99.26	99.75	99.26	99.79		100	98.8	99.75	99.26	99.86	99.96	99.29	99.75	99.68	99.68	99.82	99.93	99.36
DK53_1_2829	99.61	99.26	99.75	99.26	99.79	100		98.8	99.75	99.26	99.86	99.96	99.29	99.75	99.68	99.68	99.82	99.93	99.36
DK15_1_2829	98.76	98.76	98.62	98.62	98.66	98.8	98.8		98.83	98.76	98.8	98.76	98.87	98.76	98.83	98.83	98.83	98.73	98.8
DK04_1_2829	99.65	99.29	99.58	99.22	99.61	99.75	99.75	98.83		99.29	99.61	99.72	99.33	99.72	99.65	99.65	99.93	99.68	99.33
DK03_1_2829	99.36	99.43	99.15	99.08	99.12	99.26	99.26	98.76	99.29		99.33	99.22	99.47	99.36	99.43	99.43	99.29	99.19	99.4
PAO1_-_retS_gene	99.47	99.33	99.61	99.12	99.65	99.86	99.86	98.8	99.61	99.33		99.82	99.36	99.61	99.54	99.54	99.68	99.79	99.43
DK31_1_2829	99.58	99.22	99.72	99.22	99.75	99.96	99.96	98.76	99.72	99.22	99.82		99.26	99.72	99.65	99.65	99.79	99.89	99.33
DK17_1_2829	99.33	99.68	99.19	99.4	99.15	99.29	99.29	98.87	99.33	99.47	99.36	99.26		99.33	99.33	99.33	99.33	99.22	99.65
DK20_1_2829	99.79	99.29	99.58	99.22	99.61	99.75	99.75	98.76	99.72	99.36	99.61	99.72	99.33		99.72	99.72	99.72	99.68	99.26
DK12_1_2829	99.72	99.36	99.51	99.22	99.54	99.68	99.68	98.83	99.65	99.43	99.54	99.65	99.33	99.72		100	99.72	99.61	99.4
DK32_1_2829	99.72	99.36	99.51	99.22	99.54	99.68	99.68	98.83	99.65	99.43	99.54	99.65	99.33	99.72	100		99.72	99.61	99.4
DK06_1_2829	99.65	99.29	99.65	99.22	99.68	99.82	99.82	98.83	99.93	99.29	99.68	99.79	99.33	99.72	99.72	99.72		99.75	99.4
DK29_1_2829	99.54	99.19	99.68	99.19	99.72	99.93	99.93	98.73	99.68	99.19	99.79	99.89	99.22	99.68	99.61	99.61	99.75		99.29
DK19_1_2829	99.33	99.61	99.19	99.33	99.22	99.36	99.36	98.8	99.33	99.4	99.43	99.33	99.65	99.26	99.4	99.4	99.4	99.29
gacS
	PAO1_-_gacS_gene	DK12_1_2778	DK08_1_1140	DK08_1286_2778	DK04_1_2778	DK03_1_2778	DK09_1_2778	DK29_1_2778	DK31_1_2778	DK01_1_2778	DK41_1_2778	DK15_1_2778	DK06_1_2778	DK53_1_2778	DK19_1_2778	DK36_1_2778	DK32_1_2778	DK17_1_2778	DK20_1_2778	DK27_1_2778
PAO1_-_gacS_gene		99.28	41	100	99.6	99.28	98.92	99.42	99.39	99.39	99.57	99.32	99.68	99.82	99.39	99.71	99.39	99.1	99.57	99.35
DK12_1_2778	99.28		40.68	99.26	99.32	99.64	99.21	99.57	99.53	99.53	99.28	99.17	99.24	99.32	99.75	99.21	99.1	99.24	99.24	99.93
DK08_1_1140	41	40.68		0.07	40.89	40.75	40.75	40.86	40.82	40.82	40.82	40.86	40.96	40.93	40.78	40.82	40.82	40.82	40.86	40.71
DK08_1286_2778	100	99.26	0.07		99.6	99.13	98.53	99.2	99.2	99.2	99.53	99.13	99.6	99.8	99.26	99.87	99.4	98.66	99.6	99.33
DK04_1_2778	99.6	99.32	40.89	99.6		99.32	99.03	99.39	99.35	99.35	99.53	99.57	99.78	99.64	99.42	99.6	99.57	99.14	99.82	99.39
DK03_1_2778	99.28	99.64	40.75	99.13	99.32		99.21	99.64	99.6	99.6	99.28	99.17	99.24	99.32	99.75	99.21	99.1	99.39	99.24	99.71
DK09_1_2778	98.92	99.21	40.75	98.53	99.03	99.21		99.14	99.03	99.03	98.99	98.92	98.96	99.03	99.39	98.85	98.88	99.68	99.03	99.28
DK29_1_2778	99.42	99.57	40.86	99.2	99.39	99.64	99.14		99.82	99.82	99.64	99.24	99.32	99.53	99.68	99.35	99.24	99.32	99.35	99.64
DK31_1_2778	99.39	99.53	40.82	99.2	99.35	99.6	99.03	99.82		100	99.68	99.21	99.28	99.42	99.57	99.32	99.14	99.21	99.24	99.6
DK01_1_2778	99.39	99.53	40.82	99.2	99.35	99.6	99.03	99.82	100		99.68	99.21	99.28	99.42	99.57	99.32	99.14	99.21	99.24	99.6
DK41_1_2778	99.57	99.28	40.82	99.53	99.53	99.28	98.99	99.64	99.68	99.68		99.32	99.46	99.68	99.39	99.5	99.39	99.17	99.5	99.35
DK15_1_2778	99.32	99.17	40.86	99.13	99.57	99.17	98.92	99.24	99.21	99.21	99.32		99.42	99.35	99.21	99.32	99.28	99.03	99.46	99.24
DK06_1_2778	99.68	99.24	40.96	99.6	99.78	99.24	98.96	99.32	99.28	99.28	99.46	99.42		99.64	99.35	99.53	99.57	99.06	99.68	99.32
DK53_1_2778	99.82	99.32	40.93	99.8	99.64	99.32	99.03	99.53	99.42	99.42	99.68	99.35	99.64		99.42	99.75	99.42	99.21	99.6	99.39
DK19_1_2778	99.39	99.75	40.78	99.26	99.42	99.75	99.39	99.68	99.57	99.57	99.39	99.21	99.35	99.42		99.32	99.21	99.42	99.35	99.82
DK36_1_2778	99.71	99.21	40.82	99.87	99.6	99.21	98.85	99.35	99.32	99.32	99.5	99.32	99.53	99.75	99.32		99.24	99.03	99.5	99.28
DK32_1_2778	99.39	99.1	40.82	99.4	99.57	99.1	98.88	99.24	99.14	99.14	99.39	99.28	99.57	99.42	99.21	99.24		98.99	99.53	99.17
DK17_1_2778	99.1	99.24	40.82	98.66	99.14	99.39	99.68	99.32	99.21	99.21	99.17	99.03	99.06	99.21	99.42	99.03	98.99		99.14	99.32
DK20_1_2778	99.57	99.24	40.86	99.6	99.82	99.24	99.03	99.35	99.24	99.24	99.5	99.46	99.68	99.6	99.35	99.5	99.53	99.14		99.32
DK27_1_2778	99.35	99.93	40.71	99.33	99.39	99.71	99.28	99.64	99.6	99.6	99.35	99.24	99.32	99.39	99.82	99.28	99.17	99.32	99.32
A 145 bp deletion is detected in the gacS gene of DK08.
gacA
	DK12_1_645	PAO1_-_gacA_gene	DK03_1_645	DK15_1_645	DK06_1_645	DK01_1_645	DK41_1_645	DK17_1_645	DK09_1_645	DK36_1_645	DK32_1_645	DK31_1_645	DK29_1_645	DK27_1_645	DK20_1_645	DK08_1_645	DK04_1_645	DK53_1_645	DK19_1_645
DK12_1_645		99.53	99.69	99.07	99.53	99.53	99.69	98.91	98.91	99.84	99.84	99.84	99.84	99.84	99.84	99.84	99.84	99.38	99.38
PAO1_-_gacA_gene	99.53		99.53	98.91	99.69	99.69	99.53	99.38	99.38	99.69	99.69	99.69	99.69	99.69	99.69	99.69	99.69	99.53	99.53
DK03_1_645	99.69	99.53		98.76	99.53	99.53	99.69	98.91	98.91	99.84	99.84	99.84	99.84	99.84	99.84	99.84	99.84	99.38	99.38
DK15_1_645	99.07	98.91	98.76		98.91	98.91	98.76	98.6	98.6	98.91	98.91	98.91	98.91	98.91	98.91	98.91	98.91	98.76	98.76
DK06_1_645	99.53	99.69	99.53	98.91		100	99.53	99.38	99.38	99.69	99.69	99.69	99.69	99.69	99.69	99.69	99.69	99.84	99.84
DK01_1_645	99.53	99.69	99.53	98.91	100		99.53	99.38	99.38	99.69	99.69	99.69	99.69	99.69	99.69	99.69	99.69	99.84	99.84
DK41_1_645	99.69	99.53	99.69	98.76	99.53	99.53		98.91	98.91	99.84	99.84	99.84	99.84	99.84	99.84	99.84	99.84	99.38	99.38
DK17_1_645	98.91	99.38	98.91	98.6	99.38	99.38	98.91		100	99.07	99.07	99.07	99.07	99.07	99.07	99.07	99.07	99.22	99.22
DK09_1_645	98.91	99.38	98.91	98.6	99.38	99.38	98.91	100		99.07	99.07	99.07	99.07	99.07	99.07	99.07	99.07	99.22	99.22
DK36_1_645	99.84	99.69	99.84	98.91	99.69	99.69	99.84	99.07	99.07		100	100	100	100	100	100	100	99.53	99.53
DK32_1_645	99.84	99.69	99.84	98.91	99.69	99.69	99.84	99.07	99.07	100		100	100	100	100	100	100	99.53	99.53
DK31_1_645	99.84	99.69	99.84	98.91	99.69	99.69	99.84	99.07	99.07	100	100		100	100	100	100	100	99.53	99.53
DK29_1_645	99.84	99.69	99.84	98.91	99.69	99.69	99.84	99.07	99.07	100	100	100		100	100	100	100	99.53	99.53
DK27_1_645	99.84	99.69	99.84	98.91	99.69	99.69	99.84	99.07	99.07	100	100	100	100		100	100	100	99.53	99.53
DK20_1_645	99.84	99.69	99.84	98.91	99.69	99.69	99.84	99.07	99.07	100	100	100	100	100		100	100	99.53	99.53
DK08_1_645	99.84	99.69	99.84	98.91	99.69	99.69	99.84	99.07	99.07	100	100	100	100	100	100		100	99.53	99.53
DK04_1_645	99.84	99.69	99.84	98.91	99.69	99.69	99.84	99.07	99.07	100	100	100	100	100	100	100		99.53	99.53
DK53_1_645	99.38	99.53	99.38	98.76	99.84	99.84	99.38	99.22	99.22	99.53	99.53	99.53	99.53	99.53	99.53	99.53	99.53		99.69
DK19_1_645	99.38	99.53	99.38	98.76	99.84	99.84	99.38	99.22	99.22	99.53	99.53	99.53	99.53	99.53	99.53	99.53	99.53	99.69
rsmY
	PAO1_-_rsmY_gene	DK03_1_124	DK04_1_124	DK06_1_124	DK08_1_124	DK12_1_124	DK15_1_124	DK19_1_124	DK20_1_124	DK27_1_124	DK29_1_124	DK31_1_124	DK32_1_124	DK36_1_124	DK41_1_124	DK01_1_124	DK09_1_124	DK17_1_124	DK53_1_124
PAO1_-_rsmY_gene		100	100	100	100	100	100	100	100	100	100	100	100	100	100	98.39	98.39	98.39	98.39
DK03_1_124	100		100	100	100	100	100	100	100	100	100	100	100	100	100	98.39	98.39	98.39	98.39
DK04_1_124	100	100		100	100	100	100	100	100	100	100	100	100	100	100	98.39	98.39	98.39	98.39
DK06_1_124	100	100	100		100	100	100	100	100	100	100	100	100	100	100	98.39	98.39	98.39	98.39
DK08_1_124	100	100	100	100		100	100	100	100	100	100	100	100	100	100	98.39	98.39	98.39	98.39
DK12_1_124	100	100	100	100	100		100	100	100	100	100	100	100	100	100	98.39	98.39	98.39	98.39
DK15_1_124	100	100	100	100	100	100		100	100	100	100	100	100	100	100	98.39	98.39	98.39	98.39
DK19_1_124	100	100	100	100	100	100	100		100	100	100	100	100	100	100	98.39	98.39	98.39	98.39
DK20_1_124	100	100	100	100	100	100	100	100		100	100	100	100	100	100	98.39	98.39	98.39	98.39
DK27_1_124	100	100	100	100	100	100	100	100	100		100	100	100	100	100	98.39	98.39	98.39	98.39
DK29_1_124	100	100	100	100	100	100	100	100	100	100		100	100	100	100	98.39	98.39	98.39	98.39
DK31_1_124	100	100	100	100	100	100	100	100	100	100	100		100	100	100	98.39	98.39	98.39	98.39
DK32_1_124	100	100	100	100	100	100	100	100	100	100	100	100		100	100	98.39	98.39	98.39	98.39
DK36_1_124	100	100	100	100	100	100	100	100	100	100	100	100	100		100	98.39	98.39	98.39	98.39
DK41_1_124	100	100	100	100	100	100	100	100	100	100	100	100	100	100		98.39	98.39	98.39	98.39
DK01_1_124	98.39	98.39	98.39	98.39	98.39	98.39	98.39	98.39	98.39	98.39	98.39	98.39	98.39	98.39	98.39		100	100	100
DK09_1_124	98.39	98.39	98.39	98.39	98.39	98.39	98.39	98.39	98.39	98.39	98.39	98.39	98.39	98.39	98.39	100		100	100
DK17_1_124	98.39	98.39	98.39	98.39	98.39	98.39	98.39	98.39	98.39	98.39	98.39	98.39	98.39	98.39	98.39	100	100		100
DK53_1_124	98.39	98.39	98.39	98.39	98.39	98.39	98.39	98.39	98.39	98.39	98.39	98.39	98.39	98.39	98.39	100	100	100
rsmZ
	DK03_1_116	DK19_1_116	DK08_1_116	DK27_1_116	PAO1_-_rsmZ_gene	DK01_1_116	DK04_1_116	DK06_1_116	DK09_1_116	DK12_1_116	DK15_1_116	DK17_1_116	DK20_1_116	DK29_1_116	DK31_1_116	DK32_1_116	DK36_1_116	DK41_1_116	DK53_1_116
DK03_1_116		100	98.28	98.28	99.14	99.14	99.14	99.14	99.14	99.14	99.14	99.14	99.14	99.14	99.14	99.14	99.14	99.14	99.14
DK19_1_116	100		98.28	98.28	99.14	99.14	99.14	99.14	99.14	99.14	99.14	99.14	99.14	99.14	99.14	99.14	99.14	99.14	99.14
DK08_1_116	98.28	98.28		100	99.14	99.14	99.14	99.14	99.14	99.14	99.14	99.14	99.14	99.14	99.14	99.14	99.14	99.14	99.14
DK27_1_116	98.28	98.28	100		99.14	99.14	99.14	99.14	99.14	99.14	99.14	99.14	99.14	99.14	99.14	99.14	99.14	99.14	99.14
PAO1_-_rsmZ_gene	99.14	99.14	99.14	99.14		100	100	100	100	100	100	100	100	100	100	100	100	100	100
DK01_1_116	99.14	99.14	99.14	99.14	100		100	100	100	100	100	100	100	100	100	100	100	100	100
DK04_1_116	99.14	99.14	99.14	99.14	100	100		100	100	100	100	100	100	100	100	100	100	100	100
DK06_1_116	99.14	99.14	99.14	99.14	100	100	100		100	100	100	100	100	100	100	100	100	100	100
DK09_1_116	99.14	99.14	99.14	99.14	100	100	100	100		100	100	100	100	100	100	100	100	100	100
DK12_1_116	99.14	99.14	99.14	99.14	100	100	100	100	100		100	100	100	100	100	100	100	100	100
DK15_1_116	99.14	99.14	99.14	99.14	100	100	100	100	100	100		100	100	100	100	100	100	100	100
DK17_1_116	99.14	99.14	99.14	99.14	100	100	100	100	100	100	100		100	100	100	100	100	100	100
DK20_1_116	99.14	99.14	99.14	99.14	100	100	100	100	100	100	100	100		100	100	100	100	100	100
DK29_1_116	99.14	99.14	99.14	99.14	100	100	100	100	100	100	100	100	100		100	100	100	100	100
DK31_1_116	99.14	99.14	99.14	99.14	100	100	100	100	100	100	100	100	100	100		100	100	100	100
DK32_1_116	99.14	99.14	99.14	99.14	100	100	100	100	100	100	100	100	100	100	100		100	100	100
DK36_1_116	99.14	99.14	99.14	99.14	100	100	100	100	100	100	100	100	100	100	100	100		100	100
DK41_1_116	99.14	99.14	99.14	99.14	100	100	100	100	100	100	100	100	100	100	100	100	100		100
DK53_1_116	99.14	99.14	99.14	99.14	100	100	100	100	100	100	100	100	100	100	100	100	100	100
rsmA
	DK15_1_186	PAO1_-_rsmA_gene	DK53_1_186	DK36_1_186	DK32_1_186	DK31_1_186	DK29_1_186	DK08_1_186	DK06_1_186	DK04_1_186	DK01_1_186	DK41_1_186	DK27_1_186	DK20_1_186	DK19_1_186	DK17_1_186	DK12_1_186	DK09_1_186	DK03_1_186
DK15_1_186		98.92	98.92	98.92	98.92	98.92	98.92	98.92	98.92	98.92	98.39	99.46	99.46	99.46	99.46	99.46	99.46	99.46	99.46
PAO1_-_rsmA_gene	98.92		100	100	100	100	100	100	100	100	99.46	99.46	99.46	99.46	99.46	99.46	99.46	99.46	99.46
DK53_1_186	98.92	100		100	100	100	100	100	100	100	99.46	99.46	99.46	99.46	99.46	99.46	99.46	99.46	99.46
DK36_1_186	98.92	100	100		100	100	100	100	100	100	99.46	99.46	99.46	99.46	99.46	99.46	99.46	99.46	99.46
DK32_1_186	98.92	100	100	100		100	100	100	100	100	99.46	99.46	99.46	99.46	99.46	99.46	99.46	99.46	99.46
DK31_1_186	98.92	100	100	100	100		100	100	100	100	99.46	99.46	99.46	99.46	99.46	99.46	99.46	99.46	99.46
DK29_1_186	98.92	100	100	100	100	100		100	100	100	99.46	99.46	99.46	99.46	99.46	99.46	99.46	99.46	99.46
DK08_1_186	98.92	100	100	100	100	100	100		100	100	99.46	99.46	99.46	99.46	99.46	99.46	99.46	99.46	99.46
DK06_1_186	98.92	100	100	100	100	100	100	100		100	99.46	99.46	99.46	99.46	99.46	99.46	99.46	99.46	99.46
DK04_1_186	98.92	100	100	100	100	100	100	100	100		99.46	99.46	99.46	99.46	99.46	99.46	99.46	99.46	99.46
DK01_1_186	98.39	99.46	99.46	99.46	99.46	99.46	99.46	99.46	99.46	99.46		98.92	98.92	98.92	98.92	98.92	98.92	98.92	98.92
DK41_1_186	99.46	99.46	99.46	99.46	99.46	99.46	99.46	99.46	99.46	99.46	98.92		100	100	100	100	100	100	100
DK27_1_186	99.46	99.46	99.46	99.46	99.46	99.46	99.46	99.46	99.46	99.46	98.92	100		100	100	100	100	100	100
DK20_1_186	99.46	99.46	99.46	99.46	99.46	99.46	99.46	99.46	99.46	99.46	98.92	100	100		100	100	100	100	100
DK19_1_186	99.46	99.46	99.46	99.46	99.46	99.46	99.46	99.46	99.46	99.46	98.92	100	100	100		100	100	100	100
DK17_1_186	99.46	99.46	99.46	99.46	99.46	99.46	99.46	99.46	99.46	99.46	98.92	100	100	100	100		100	100	100
DK12_1_186	99.46	99.46	99.46	99.46	99.46	99.46	99.46	99.46	99.46	99.46	98.92	100	100	100	100	100		100	100
DK09_1_186	99.46	99.46	99.46	99.46	99.46	99.46	99.46	99.46	99.46	99.46	98.92	100	100	100	100	100	100		100
DK03_1_186	99.46	99.46	99.46	99.46	99.46	99.46	99.46	99.46	99.46	99.46	98.92	100	100	100	100	100	100	100
rsmN
	DK20_1_216	DK27_1_216	DK32_1_216	DK53_1_216	DK15_1_216	PAO1_-_rsmN_gene	DK04_1_216	DK06_1_216	DK17_1_216	DK01_1_216	DK08_1_216	DK29_1_216	DK36_1_216	DK41_1_216	DK03_1_216	DK09_1_216	DK19_1_216	DK31_1_216	DK12_1_216
DK20_1_216		100	100	100	97.69	99.54	99.54	99.54	99.54	99.07	99.07	99.07	99.07	99.07	99.07	99.07	99.07	99.07	98.61
DK27_1_216	100		100	100	97.69	99.54	99.54	99.54	99.54	99.07	99.07	99.07	99.07	99.07	99.07	99.07	99.07	99.07	98.61
DK32_1_216	100	100		100	97.69	99.54	99.54	99.54	99.54	99.07	99.07	99.07	99.07	99.07	99.07	99.07	99.07	99.07	98.61
DK53_1_216	100	100	100		97.69	99.54	99.54	99.54	99.54	99.07	99.07	99.07	99.07	99.07	99.07	99.07	99.07	99.07	98.61
DK15_1_216	97.69	97.69	97.69	97.69		98.15	98.15	98.15	98.15	97.69	97.69	97.69	97.69	97.69	98.61	98.61	98.61	97.69	98.15
PAO1_-_rsmN_gene	99.54	99.54	99.54	99.54	98.15		100	100	100	99.54	99.54	99.54	99.54	99.54	99.54	99.54	99.54	99.54	99.07
DK04_1_216	99.54	99.54	99.54	99.54	98.15	100		100	100	99.54	99.54	99.54	99.54	99.54	99.54	99.54	99.54	99.54	99.07
DK06_1_216	99.54	99.54	99.54	99.54	98.15	100	100		100	99.54	99.54	99.54	99.54	99.54	99.54	99.54	99.54	99.54	99.07
DK17_1_216	99.54	99.54	99.54	99.54	98.15	100	100	100		99.54	99.54	99.54	99.54	99.54	99.54	99.54	99.54	99.54	99.07
DK01_1_216	99.07	99.07	99.07	99.07	97.69	99.54	99.54	99.54	99.54		100	100	100	100	99.07	99.07	99.07	99.07	99.54
DK08_1_216	99.07	99.07	99.07	99.07	97.69	99.54	99.54	99.54	99.54	100		100	100	100	99.07	99.07	99.07	99.07	99.54
DK29_1_216	99.07	99.07	99.07	99.07	97.69	99.54	99.54	99.54	99.54	100	100		100	100	99.07	99.07	99.07	99.07	99.54
DK36_1_216	99.07	99.07	99.07	99.07	97.69	99.54	99.54	99.54	99.54	100	100	100		100	99.07	99.07	99.07	99.07	99.54
DK41_1_216	99.07	99.07	99.07	99.07	97.69	99.54	99.54	99.54	99.54	100	100	100	100		99.07	99.07	99.07	99.07	99.54
DK03_1_216	99.07	99.07	99.07	99.07	98.61	99.54	99.54	99.54	99.54	99.07	99.07	99.07	99.07	99.07		100	100	99.07	99.54
DK09_1_216	99.07	99.07	99.07	99.07	98.61	99.54	99.54	99.54	99.54	99.07	99.07	99.07	99.07	99.07	100		100	99.07	99.54
DK19_1_216	99.07	99.07	99.07	99.07	98.61	99.54	99.54	99.54	99.54	99.07	99.07	99.07	99.07	99.07	100	100		99.07	99.54
DK31_1_216	99.07	99.07	99.07	99.07	97.69	99.54	99.54	99.54	99.54	99.07	99.07	99.07	99.07	99.07	99.07	99.07	99.07		98.61
DK12_1_216	98.61	98.61	98.61	98.61	98.15	99.07	99.07	99.07	99.07	99.54	99.54	99.54	99.54	99.54	99.54	99.54	99.54	98.61
nrtR
	DK31_1_696	DK15_1_696	DK29_1_696	DK41_1_696	DK20_1_696	DK27_1_696	DK19_1_696	DK17_1_696	DK03_1_696	DK01_1_696	DK12_1_696	DK53_1_696	DK32_1_696	PAO1_-_nrtR_gene	DK09_1_696	DK36_1_696	DK08_1_696	DK06_1_696	DK04_1_696
DK31_1_696		98.99	99.57	99.57	99.71	99.57	98.99	99.14	99.28	99.28	99.71	99.57	99.71	99.71	99.71	99.86	99.86	99.86	99.86
DK15_1_696	98.99		98.85	99.14	98.99	98.85	98.85	98.99	99.14	98.85	98.99	99.14	98.99	98.99	98.99	99.14	99.14	99.14	99.14
DK29_1_696	99.57	98.85		99.43	99.57	99.43	98.85	98.99	99.14	99.14	99.86	99.43	99.57	99.57	99.57	99.71	99.71	99.71	99.71
DK41_1_696	99.57	99.14	99.43		99.57	99.43	99.43	99.28	99.43	99.43	99.57	99.71	99.57	99.86	99.86	99.71	99.71	99.71	99.71
DK20_1_696	99.71	98.99	99.57	99.57		99.57	98.99	99.14	99.28	99.28	99.71	99.57	99.71	99.71	99.71	99.86	99.86	99.86	99.86
DK27_1_696	99.57	98.85	99.43	99.43	99.57		98.85	98.99	99.14	99.14	99.57	99.43	99.86	99.57	99.57	99.71	99.71	99.71	99.71
DK19_1_696	98.99	98.85	98.85	99.43	98.99	98.85		98.99	99.43	98.85	98.99	99.14	98.99	99.28	99.28	99.14	99.14	99.14	99.14
DK17_1_696	99.14	98.99	98.99	99.28	99.14	98.99	98.99		99.28	99.28	99.14	99.28	99.14	99.14	99.14	99.28	99.28	99.28	99.28
DK03_1_696	99.28	99.14	99.14	99.43	99.28	99.14	99.43	99.28		99.14	99.28	99.43	99.28	99.28	99.28	99.43	99.43	99.43	99.43
DK01_1_696	99.28	98.85	99.14	99.43	99.28	99.14	98.85	99.28	99.14		99.28	99.71	99.28	99.28	99.28	99.43	99.43	99.43	99.43
DK12_1_696	99.71	98.99	99.86	99.57	99.71	99.57	98.99	99.14	99.28	99.28		99.57	99.71	99.71	99.71	99.86	99.86	99.86	99.86
DK53_1_696	99.57	99.14	99.43	99.71	99.57	99.43	99.14	99.28	99.43	99.71	99.57		99.57	99.57	99.57	99.71	99.71	99.71	99.71
DK32_1_696	99.71	98.99	99.57	99.57	99.71	99.86	98.99	99.14	99.28	99.28	99.71	99.57		99.71	99.71	99.86	99.86	99.86	99.86
PAO1_-_nrtR_gene	99.71	98.99	99.57	99.86	99.71	99.57	99.28	99.14	99.28	99.28	99.71	99.57	99.71		100	99.86	99.86	99.86	99.86
DK09_1_696	99.71	98.99	99.57	99.86	99.71	99.57	99.28	99.14	99.28	99.28	99.71	99.57	99.71	100		99.86	99.86	99.86	99.86
DK36_1_696	99.86	99.14	99.71	99.71	99.86	99.71	99.14	99.28	99.43	99.43	99.86	99.71	99.86	99.86	99.86		100	100	100
DK08_1_696	99.86	99.14	99.71	99.71	99.86	99.71	99.14	99.28	99.43	99.43	99.86	99.71	99.86	99.86	99.86	100		100	100
DK06_1_696	99.86	99.14	99.71	99.71	99.86	99.71	99.14	99.28	99.43	99.43	99.86	99.71	99.86	99.86	99.86	100	100		100
DK04_1_696	99.86	99.14	99.71	99.71	99.86	99.71	99.14	99.28	99.43	99.43	99.86	99.71	99.86	99.86	99.86	100	100	100
wspR
	DK17_1_1044	DK01_1_1044	DK31_1_1044	DK08_1_1044	DK15_1_1044	DK32_1_1044	DK09_1_1044	DK53_1_1044	DK20_1_1044	DK03_1_1044	DK06_1_1044	DK19_1_1044	DK36_1_1044	DK29_1_1044	DK27_1_1044	DK12_1_1044	DK04_1_1044	DK41_1_1044	PAO1_-_wspR_gene
DK17_1_1044		98.37	98.56	98.47	98.18	99.33	99.81	98.56	98.37	99.71	98.85	99.9	98.47	98.47	98.47	98.47	98.47	99.81	98.47
DK01_1_1044	98.37		99.62	99.9	98.85	98.66	98.18	99.81	99.81	98.28	99.52	98.28	99.9	99.9	99.9	99.9	99.9	98.18	99.71
DK31_1_1044	98.56	99.62		99.71	99.04	98.66	98.37	99.81	99.62	98.47	99.71	98.47	99.71	99.71	99.71	99.71	99.71	98.37	99.71
DK08_1_1044	98.47	99.9	99.71		98.95	98.75	98.28	99.9	99.71	98.37	99.62	98.37	99.81	99.81	99.81	99.81	99.81	98.28	99.81
DK15_1_1044	98.18	98.85	99.04	98.95		98.08	97.99	99.04	98.85	98.08	99.14	98.08	98.95	98.95	98.95	98.95	98.95	97.99	98.95
DK32_1_1044	99.33	98.66	98.66	98.75	98.08		99.14	98.85	98.66	99.62	98.56	99.43	98.75	98.75	98.75	98.75	98.75	99.33	98.85
DK09_1_1044	99.81	98.18	98.37	98.28	97.99	99.14		98.37	98.18	99.52	98.66	99.71	98.28	98.28	98.28	98.28	98.28	99.62	98.28
DK53_1_1044	98.56	99.81	99.81	99.9	99.04	98.85	98.37		99.81	98.47	99.71	98.47	99.9	99.9	99.9	99.9	99.9	98.37	99.9
DK20_1_1044	98.37	99.81	99.62	99.71	98.85	98.66	98.18	99.81		98.28	99.52	98.28	99.9	99.9	99.9	99.9	99.9	98.18	99.71
DK03_1_1044	99.71	98.28	98.47	98.37	98.08	99.62	99.52	98.47	98.28		98.75	99.81	98.37	98.37	98.37	98.37	98.37	99.71	98.47
DK06_1_1044	98.85	99.52	99.71	99.62	99.14	98.56	98.66	99.71	99.52	98.75		98.75	99.62	99.62	99.62	99.62	99.62	98.66	99.62
DK19_1_1044	99.9	98.28	98.47	98.37	98.08	99.43	99.71	98.47	98.28	99.81	98.75		98.37	98.37	98.37	98.37	98.37	99.9	98.47
DK36_1_1044	98.47	99.9	99.71	99.81	98.95	98.75	98.28	99.9	99.9	98.37	99.62	98.37		100	100	100	100	98.28	99.81
DK29_1_1044	98.47	99.9	99.71	99.81	98.95	98.75	98.28	99.9	99.9	98.37	99.62	98.37	100		100	100	100	98.28	99.81
DK27_1_1044	98.47	99.9	99.71	99.81	98.95	98.75	98.28	99.9	99.9	98.37	99.62	98.37	100	100		100	100	98.28	99.81
DK12_1_1044	98.47	99.9	99.71	99.81	98.95	98.75	98.28	99.9	99.9	98.37	99.62	98.37	100	100	100		100	98.28	99.81
DK04_1_1044	98.47	99.9	99.71	99.81	98.95	98.75	98.28	99.9	99.9	98.37	99.62	98.37	100	100	100	100		98.28	99.81
DK41_1_1044	99.81	98.18	98.37	98.28	97.99	99.33	99.62	98.37	98.18	99.71	98.66	99.9	98.28	98.28	98.28	98.28	98.28		98.37
PAO1_-_wspR_gene	98.47	99.71	99.71	99.81	98.95	98.85	98.28	99.9	99.71	98.47	99.62	98.47	99.81	99.81	99.81	99.81	99.81	98.37
ppkA
	PAO1_-_ppkA_gene	DK32_1_3099	DK29_1_3099	DK31_1_3099	DK19_1_3099	DK04_1_3099	DK27_1_3099	DK03_1_3099
PAO1_-_ppkA_gene		99.48	99.45	99.39	99.42	99.26	99.68	99.26
DK32_1_3099	99.48		99.13	99.84	99.1	99.71	99.42	99.06
DK29_1_3099	99.45	99.13		99.03	99.39	98.9	99.26	99.1
DK31_1_3099	99.39	99.84	99.03		98.94	99.81	99.52	98.9
DK19_1_3099	99.42	99.1	99.39	98.94		98.87	99.29	99.58
DK04_1_3099	99.26	99.71	98.9	99.81	98.87		99.45	98.84
DK27_1_3099	99.68	99.42	99.26	99.52	99.29	99.45		99.19
DK03_1_3099	99.26	99.06	99.1	98.9	99.58	98.84	99.19
In 12 out of 18 representative isolates, sequencing quality for this gene is poor, with certain regions lacking mapped reads. Nevertheless, in the remaining six isolates, the gene shares high sequence identity with the reference gene in PAO1.
fha1
	DK29_1_1494	DK09_1_1494	DK15_1_1494	PAO1_-_fha1_gene	DK31_1_1494	DK06_1_1494	DK36_1_1494	DK41_1_1494	DK20_1_1494	DK03_1_1494	DK19_1_1494	DK12_1_1494	DK27_1_1494	DK04_1_1494	DK32_1_1494	DK08_1_1494	DK01_1_1494
DK29_1_1494		97.26	98.26	99.93	99.93	99.93	99.93	99.67	99.87	99.06	99	99.87	99.87	99.87	99.53	99.87	99.87
DK09_1_1494	97.26		95.92	97.32	97.32	97.32	97.32	97.05	97.26	97.52	97.39	97.26	97.26	97.26	97.32	97.26	97.26
DK15_1_1494	98.26	95.92		98.33	98.33	98.33	98.33	98.06	98.26	97.72	97.66	98.26	98.26	98.26	97.93	98.26	98.26
PAO1_-_fha1_gene	99.93	97.32	98.33		100	100	100	99.73	99.93	99.13	99.06	99.93	99.93	99.93	99.6	99.93	99.93
DK31_1_1494	99.93	97.32	98.33	100		100	100	99.73	99.93	99.13	99.06	99.93	99.93	99.93	99.6	99.93	99.93
DK06_1_1494	99.93	97.32	98.33	100	100		100	99.73	99.93	99.13	99.06	99.93	99.93	99.93	99.6	99.93	99.93
DK36_1_1494	99.93	97.32	98.33	100	100	100		99.73	99.93	99.13	99.06	99.93	99.93	99.93	99.6	99.93	99.93
DK41_1_1494	99.67	97.05	98.06	99.73	99.73	99.73	99.73		99.67	98.86	98.8	99.67	99.8	99.8	99.6	99.67	99.67
DK20_1_1494	99.87	97.26	98.26	99.93	99.93	99.93	99.93	99.67		99.06	99	99.87	99.87	99.87	99.53	99.87	99.87
DK03_1_1494	99.06	97.52	97.72	99.13	99.13	99.13	99.13	98.86	99.06		99.67	99.06	99.06	99.06	99.13	99.06	99.06
DK19_1_1494	99	97.39	97.66	99.06	99.06	99.06	99.06	98.8	99	99.67		99	99	99	99.06	99	99
DK12_1_1494	99.87	97.26	98.26	99.93	99.93	99.93	99.93	99.67	99.87	99.06	99		99.87	99.87	99.53	99.87	99.87
DK27_1_1494	99.87	97.26	98.26	99.93	99.93	99.93	99.93	99.8	99.87	99.06	99	99.87		100	99.67	99.87	99.87
DK04_1_1494	99.87	97.26	98.26	99.93	99.93	99.93	99.93	99.8	99.87	99.06	99	99.87	100		99.67	99.87	99.87
DK32_1_1494	99.53	97.32	97.93	99.6	99.6	99.6	99.6	99.6	99.53	99.13	99.06	99.53	99.67	99.67		99.53	99.53
DK08_1_1494	99.87	97.26	98.26	99.93	99.93	99.93	99.93	99.67	99.87	99.06	99	99.87	99.87	99.87	99.53		99.87
DK01_1_1494	99.87	97.26	98.26	99.93	99.93	99.93	99.93	99.67	99.87	99.06	99	99.87	99.87	99.87	99.53	99.87
There is a poorly sequenced region in fha1 gene in DK17 and DK53, which results in a gap.
There is a deletion of 30 nt in DK09.
There is a 21 bp deletion in DK15.
Indels of hexamer repeat CAGCCA (RT: TTGCTG)																		Clonal type	breseq detection	manual examination	evidence
																		DK01	FALSE	unclear	#VALUE!
* unclear: there is no read covering the whole repeated region																		DK03	FALSE	unclear	#VALUE!
* FALSE: it is certain that there is no indel in the repeated region, as there is a read covering the whole region																		DK04	FALSE	FALSE	#VALUE!
* poor seqeuncing: not enough reads can be mapped																		DK06	FALSE	unclear	#VALUE!
																		DK08	FALSE	unclear	#VALUE!
																		DK09	TRUE	11 -> 6	#VALUE!
																		DK12	FALSE	unclear	#VALUE!
																		DK15	FALSE	unclear	#VALUE!
																		DK17	FALSE	poor sequencing	#VALUE!
																		DK19	FALSE	unclear	#VALUE!
																		DK20	FALSE	unclear	#VALUE!
																		DK27	FALSE	FALSE	#VALUE!
																		DK29	FALSE	unclear	#VALUE!
																		DK31	FALSE	unclear	#VALUE!
																		DK32	FALSE	unclear	#VALUE!
																		DK36	FALSE	unclear	#VALUE!
																		DK41	FALSE	FALSE	#VALUE!
																		DK53	FALSE	poor sequencing	#VALUE!
tagF
	PAO1_-_tagF1_gene	DK01_1_681	DK03_1_681	DK04_1_681	DK08_1_681	DK09_1_681	DK06_1_681	DK12_1_681	DK15_1_681	DK17_1_681	DK19_1_681	DK20_1_681	DK27_1_681	DK29_1_681	DK31_1_681	DK32_1_681	DK36_1_681	DK41_1_681	DK53_1_681
PAO1_-_tagF1_gene		100	99.27	100	100	98.68	98.83	100	99.27	98.83	98.83	100	100	100	99.85	100	100	99.12	98.83
DK01_1_681	100		99.27	100	100	98.68	98.83	100	99.27	98.83	98.83	100	100	100	99.85	100	100	99.12	98.83
DK03_1_681	99.27	99.27		99.27	99.27	98.53	98.68	99.27	99.12	98.68	98.68	99.27	99.27	99.27	99.12	99.27	99.27	98.68	98.68
DK04_1_681	100	100	99.27		100	98.68	98.83	100	99.27	98.83	98.83	100	100	100	99.85	100	100	99.12	98.83
DK08_1_681	100	100	99.27	100		98.68	98.83	100	99.27	98.83	98.83	100	100	100	99.85	100	100	99.12	98.83
DK09_1_681	98.68	98.68	98.53	98.68	98.68		99.85	98.68	99.12	99.85	99.85	98.68	98.68	98.68	98.53	98.68	98.68	99.56	99.85
DK06_1_681	98.83	98.83	98.68	98.83	98.83	99.85		98.83	99.27	100	100	98.83	98.83	98.83	98.68	98.83	98.83	99.41	100
DK12_1_681	100	100	99.27	100	100	98.68	98.83		99.27	98.83	98.83	100	100	100	99.85	100	100	99.12	98.83
DK15_1_681	99.27	99.27	99.12	99.27	99.27	99.12	99.27	99.27		99.27	99.27	99.27	99.27	99.27	99.12	99.27	99.27	99.27	99.27
DK17_1_681	98.83	98.83	98.68	98.83	98.83	99.85	100	98.83	99.27		100	98.83	98.83	98.83	98.68	98.83	98.83	99.41	100
DK19_1_681	98.83	98.83	98.68	98.83	98.83	99.85	100	98.83	99.27	100		98.83	98.83	98.83	98.68	98.83	98.83	99.41	100
DK20_1_681	100	100	99.27	100	100	98.68	98.83	100	99.27	98.83	98.83		100	100	99.85	100	100	99.12	98.83
DK27_1_681	100	100	99.27	100	100	98.68	98.83	100	99.27	98.83	98.83	100		100	99.85	100	100	99.12	98.83
DK29_1_681	100	100	99.27	100	100	98.68	98.83	100	99.27	98.83	98.83	100	100		99.85	100	100	99.12	98.83
DK31_1_681	99.85	99.85	99.12	99.85	99.85	98.53	98.68	99.85	99.12	98.68	98.68	99.85	99.85	99.85		99.85	99.85	98.97	98.68
DK32_1_681	100	100	99.27	100	100	98.68	98.83	100	99.27	98.83	98.83	100	100	100	99.85		100	99.12	98.83
DK36_1_681	100	100	99.27	100	100	98.68	98.83	100	99.27	98.83	98.83	100	100	100	99.85	100		99.12	98.83
DK41_1_681	99.12	99.12	98.68	99.12	99.12	99.56	99.41	99.12	99.27	99.41	99.41	99.12	99.12	99.12	98.97	99.12	99.12		99.41
DK53_1_681	98.83	98.83	98.68	98.83	98.83	99.85	100	98.83	99.27	100	100	98.83	98.83	98.83	98.68	98.83	98.83	99.41

[truncated: 13 more sheets: Table S10, Table S11, Table S12, Table S13, Table S14, Table S15, Table S16, Table S17, Table S18, Table S19, Table S20, Table S21, Table S22]
